# Supplementary material for: Efficient protein structure archiving using ProteStAr
Source: Bioinformatics. 2024 Jul 10;40(7):btae428. doi: 10.1093/bioinformatics/btae428 (PMC11239224; doi:10.1093/bioinformatics/btae428)
Supplement: btae428_Supplementary_Data [file btae428_supplementary_data.zip]

Archive with 2 entries (2 files):
- results.xlsx
- ProteStAr_supp.pdf
