# Supplementary material for: Efficient protein structure archiving using ProteStAr
Source: Bioinformatics. 2024 Jul 10;40(7):btae428. doi: 10.1093/bioinformatics/btae428 (PMC11239224; doi:10.1093/bioinformatics/btae428)
Supplement: btae428_Supplementary_Data [file btae428_supplementary_data.zip › results.xlsx]

## Sheet: APSD-CIF-lossless
E,coli	1252835241
tool	size	c-time	c-memory	d-time	d-memory		ratio	c-speed [MB/s]	d-speed [MB/s]
gzip	283996160	119.466	4044	5.16135	4060		4.41145	10.487	242.734
binarycif_lossless	114933760	47.9615	3592736	31.73	2605940		10.9005	26.1217	39.4843
protestar_lossless	64373713	2.5422	462176	0.597731	256140		19.4619	492.814	2095.99
Human	13700001569
tool	size	c-time	c-memory	d-time	d-memory		ratio	c-speed [MB/s]	d-speed [MB/s]
gzip	2982840320	1291.66	7204	54.7047	7048		4.59294	10.6065	250.436
binarycif_lossless	1094809600	473.893	1534184	306.969	1684628		12.5136	28.9095	44.6299
protestar_lossless	619631525	26.4125	501116	6.00347	270720		22.1099	518.694	2282.02
Maize	14372312052
tool	size	c-time	c-memory	d-time	d-memory		ratio	c-speed [MB/s]	d-speed [MB/s]
gzip	3163299840	1291.52	10264	57.7933	10024		4.54346	11.1282	248.685
binarycif_lossless	1229015040	501.454	1486868	330.122	1474508		11.6942	28.6613	43.5363
protestar_lossless	696956883	27.7535	600248	6.31042	383968		20.6215	517.856	2277.55
Mouse	10045997842
tool	size	c-time	c-memory	d-time	d-memory		ratio	c-speed [MB/s]	d-speed [MB/s]
gzip	2219151360	941.186	6956	40.4778	6900		4.52695	10.6738	248.185
binarycif_lossless	831672320	363.456	1488496	237.082	1525312		12.0793	27.6402	42.3734
protestar_lossless	472898744	19.6336	626748	4.44968	386428		21.2434	511.673	2257.69
Yeast	2711468016
tool	size	c-time	c-memory	d-time	d-memory		ratio	c-speed [MB/s]	d-speed [MB/s]
gzip	600483840	252.27	4368	10.99	4448		4.51547	10.7483	246.722
binarycif_lossless	226631680	96.5156	2402484	63.9194	2551104		11.9642	28.0936	42.4201
protestar_lossless	128341441	5.37378	596884	1.24102	331936		21.127	504.573	2184.87
Swissprot	177557071539
tool	size	c-time	c-memory	d-time	d-memory		ratio	c-speed [MB/s]	d-speed [MB/s]
gzip	39915356160	16905.4	7156	723.636	6964		4.44834	10.503	245.368
binarycif_lossless	15790397440	6541.1	3092180	4307.24	2212296		11.2446	27.1448	41.2229
protestar_lossless	8901762748	356.965	627536	80.4171	368516		19.9463	497.408	2207.95

## Sheet: APSD-PDB-lossless
E.coli	877931795
tool	size	c-time	c-memory	d-time	d-memory		ratio	c-speed [MB/s]	d-speed [MB/s]
gzip	203008000	157.624	4120	3.67042	4036		4.32462	5.56977	239.191
pdc_lossless	76840960	24.6607	10148	28.1783	10048		11.4253	35.6005	31.1563
protestar_minimal	37007700	1.16315	267452	0.497071	219140		23.7229	754.788	1766.21
protestar_pdb_lossless	42592350	1.41794	273568	0.501373	222732		20.6124	619.161	1751.05
Human	9579325941
tool	size	c-time	c-memory	d-time	d-memory		ratio	c-speed [MB/s]	d-speed [MB/s]
gzip	2175744000	1598.17	7276	39.0691	7064		4.40278	5.99392	245.19
pdc_lossless	791623680	224.206	11904	263.751	13280		12.1009	42.7255	36.3196
protestar_minimal	414761637	12.1596	308400	5.11205	262940		23.096	787.802	1873.87
protestar_pdb_lossless	447599852	14.2823	346688	5.11615	270064		21.4015	670.713	1872.37
Maize	9864550237
tool	size	c-time	c-memory	d-time	d-memory		ratio	c-speed [MB/s]	d-speed [MB/s]
gzip	2275676160	1705.28	10156	40.4789	10116		4.33478	5.78471	243.696
pdc_lossless	844308480	274.822	11968	307.796	13308		11.6836	35.8943	32.049
protestar_minimal	426057603	12.746	306892	5.28474	260368		23.1531	773.931	1866.61
protestar_pdb_lossless	477062333	15.3712	344796	5.31908	268152		20.6777	641.757	1854.56
Mouse	7067537076
tool	size	c-time	c-memory	d-time	d-memory		ratio	c-speed [MB/s]	d-speed [MB/s]
gzip	1614694400	1199.45	7012	28.835	6824		4.37701	5.8923	245.103
pdc_lossless	592158720	175.305	11920	202.855	13160		11.9352	40.3157	34.8403
protestar_minimal	304781632	9.06726	309448	3.79637	256620		23.1889	779.457	1861.66
protestar_pdb_lossless	333990285	10.7588	346672	3.80824	262572		21.1609	656.905	1855.85
Yeast	1913479884
tool	size	c-time	c-memory	d-time	d-memory		ratio	c-speed [MB/s]	d-speed [MB/s]
gzip	436224000	328.698	4388	7.81172	4380		4.38646	5.82138	244.95
pdc_lossless	160860160	46.594	11864	54.5547	12824		11.8953	41.0671	35.0745
protestar_minimal	81968561	2.49953	291020	1.05432	242656		23.3441	765.534	1814.9
protestar_pdb_lossless	90269960	2.95196	333704	1.0603	243680		21.1973	648.206	1804.65
Swissprot	124627662475
tool	size	c-time	c-memory	d-time	d-memory		ratio	c-speed [MB/s]	d-speed [MB/s]
gzip	28677365760	22047.3	7160	511.29	6928		4.34585	5.65273	243.752
pdc_lossless	10765506560	3445.92	12040	3908.39	13288		11.5766	36.1668	31.8872
protestar_minimal	5298662615	162.446	303080	67.6985	256972		23.5206	767.196	1840.92
protestar_pdb_lossless	6008936057	196.385	356564	68.1325	265044		20.7404	634.607	1829.19

## Sheet: APSD-PDB-lossy
E,coli	877931795
tool	size	c-time	c-memory	d-time	d-memory		ratio	c-speed [MB/s]	d-speed [MB/s]
pdc_lossy	21626880	28.278	10116	31.2576	11852		40.5945	31.0465	28.087
foldcomp	21810237	2.31443	106508	2.28757	78872		40.2532	379.33	383.783
protestar_minimal_10_10	23513178	1.15107	252652	0.497235	213948		37.3379	762.707	1765.63
protestar_minimal_10_100	19436560	0.993408	250716	0.478063	214796		45.1691	883.758	1836.43
protestar_minimal_80_140	14694894	0.917954	235348	0.465263	209376		59.744	956.4	1886.96
protestar_minimal_200_300	13293457	0.796157	232428	0.451639	207220		66.0424	1102.71	1943.88
protestar_minimal_300_300	13252561	0.745067	231964	0.45388	206932		66.2462	1178.33	1934.28
Human	9579325941
tool	size	c-time	c-memory	d-time	d-memory		ratio	c-speed [MB/s]	d-speed [MB/s]
pdc_lossy	183859200	259.902	11924	294.344	13652		52.1014	36.8574	32.5446
foldcomp	234408425	22.3948	173452	26.4465	324696		40.866	427.747	362.215
protestar_minimal_10_10	265518197	12.0021	308416	5.13314	263944		36.0779	798.134	1866.17
protestar_minimal_10_100	216150517	10.3492	310352	4.94198	264912		44.3178	925.614	1938.36
protestar_minimal_80_140	161062583	9.54721	311124	4.79053	263292		59.4758	1003.36	1999.64
protestar_minimal_200_300	143253214	8.11086	306764	4.70169	256912		66.8699	1181.05	2037.42
protestar_minimal_300_300	142452313	7.58157	306228	4.69334	257456		67.2458	1263.5	2041.05
Maize	9864550237
tool	size	c-time	c-memory	d-time	d-memory		ratio	c-speed [MB/s]	d-speed [MB/s]
pdc_lossy	222177280	312.793	11924	342.596	13584		44.3995	31.537	28.7935
foldcomp	244630026	21.7748	157184	24.5965	328464		40.3244	453.026	401.055
protestar_minimal_10_10	273502606	12.5348	306824	5.29402	265384		36.0675	786.974	1863.34
protestar_minimal_10_100	224398704	10.8695	308876	5.11973	265148		43.9599	907.542	1926.77
protestar_minimal_80_140	168433497	10.0278	310220	4.95473	259928		58.5664	983.719	1990.94
protestar_minimal_200_300	150803725	8.58988	307460	4.8683	256684		65.4132	1148.39	2026.28
protestar_minimal_300_300	149907077	8.0241	307000	4.86606	257288		65.8044	1229.36	2027.22
Mouse	7067537076
tool	size	c-time	c-memory	d-time	d-memory		ratio	c-speed [MB/s]	d-speed [MB/s]
pdc_lossy	144721920	202.413	11912	226.893	13628		48.8353	34.9164	31.1492
foldcomp	173164524	18.0357	177436	19.3723	266516		40.814	391.864	364.826
protestar_minimal_10_10	195061991	8.91972	305272	3.8014	259488		36.2323	792.349	1859.19
protestar_minimal_10_100	159163432	7.68636	305820	3.65308	260804		44.4043	919.49	1934.68
protestar_minimal_80_140	119102204	7.11655	305460	3.54365	256124		59.3401	993.113	1994.42
protestar_minimal_200_300	106270939	6.04604	304840	3.47477	256404		66.5049	1168.95	2033.96
protestar_minimal_300_300	105688970	5.65703	305432	3.48465	254220		66.8711	1249.34	2028.19
Yeast	1913479884
tool	size	c-time	c-memory	d-time	d-memory		ratio	c-speed [MB/s]	d-speed [MB/s]
pdc_lossy	39649280	54.1161	11652	61.1756	13500		48.2601	35.3588	31.2785
foldcomp	46581258	4.42381	155732	4.99943	136692		41.0783	432.541	382.739
protestar_minimal_10_10	52265458	2.45049	292152	1.06014	244304		36.6108	780.858	1804.93
protestar_minimal_10_100	42497867	2.11829	290052	1.01603	239112		45.0253	903.313	1883.28
protestar_minimal_80_140	31868781	1.94639	286984	0.983748	237984		60.0425	983.094	1945.09
protestar_minimal_200_300	28504488	1.67488	284944	0.96474	235636		67.1291	1142.46	1983.41
protestar_minimal_300_300	28375256	1.56726	283224	0.964269	233488		67.4348	1220.91	1984.38
Swissprot	124627662475
tool	size	c-time	c-memory	d-time	d-memory		ratio	c-speed [MB/s]	d-speed [MB/s]
pdc_lossy	2916331520	3905.73	12040	4343.65	13736		42.7344	31.909	28.6919
foldcomp	3081178064	327.813	168168	341.516	221888		40.4481	380.179	364.925
protestar_minimal_10_10	3374985420	159.989	304196	67.8501	258744		36.9269	778.974	1836.81
protestar_minimal_10_100	2776007229	138.532	306384	65.1731	262268		44.8946	899.63	1912.26
protestar_minimal_80_140	2089342066	127.576	303052	63.1254	254404		59.6492	976.892	1974.29
protestar_minimal_200_300	1881129660	109.032	302228	62.0005	250920		66.2515	1143.04	2010.11
protestar_minimal_300_300	1874189297	102.37	301980	61.9806	251700		66.4968	1217.42	2010.75

## Sheet: ESM-PDB-lossless
tm_40-50	283397265
tool	size	c-time	c-memory	d-time	d-memory		ratio	c-speed [MB/s]	d-speed [MB/s]
gzip	85944320	55.6603	5000	1.77573	4948		3.29745	5.09155	159.594
protestar_minimal	15861819	0.528761	164852	0.236751	166412		17.8666	535.964	1197.03
protestar_pdb_lossless	20417704	0.661326	168936	0.232714	166268		13.88	428.529	1217.79
tm_50-60	1152300204
tool	size	c-time	c-memory	d-time	d-memory		ratio	c-speed [MB/s]	d-speed [MB/s]
gzip	278353920	207.648	4964	5.42212	4920		4.13969	5.54929	212.518
protestar_minimal	57287285	1.62987	201916	0.69018	179792		20.1144	706.987	1669.56
protestar_pdb_lossless	61697949	1.75598	201724	0.691266	180056		18.6765	656.215	1666.94
tm_60-70	632747025
tool	size	c-time	c-memory	d-time	d-memory		ratio	c-speed [MB/s]	d-speed [MB/s]
gzip	164782080	115.682	4988	3.30306	5124		3.8399	5.46972	191.564
protestar_minimal	32670337	0.985595	196364	0.411254	173616		19.3676	641.995	1538.58
protestar_pdb_lossless	37389561	1.11262	199180	0.411028	172032		16.9231	568.698	1539.43
tm_70-80	1554145152
tool	size	c-time	c-memory	d-time	d-memory		ratio	c-speed [MB/s]	d-speed [MB/s]
gzip	365158400	282.132	4956	7.08475	4940		4.25608	5.50858	219.365
protestar_minimal	76153955	2.15482	243140	0.917828	205208		20.4079	721.24	1693.29
protestar_pdb_lossless	80548205	2.27673	244320	0.912314	206448		19.2946	682.622	1703.52
tm_80-90	1157609307
tool	size	c-time	c-memory	d-time	d-memory		ratio	c-speed [MB/s]	d-speed [MB/s]
gzip	278005760	219.968	5036	5.45057	4992		4.16398	5.26263	212.383
protestar_minimal	57142164	1.64712	200856	0.698758	179712		20.2584	702.808	1656.67
protestar_pdb_lossless	61748832	1.781	203156	0.694892	179664		18.7471	649.978	1665.88
tm_90-100	2225340513
tool	size	c-time	c-memory	d-time	d-memory		ratio	c-speed [MB/s]	d-speed [MB/s]
gzip	501975040	399.861	4968	9.83735	4888		4.43317	5.56528	226.213
protestar_minimal	104125234	2.99588	237864	1.27139	205820		21.3718	742.801	1750.32
protestar_pdb_lossless	108534698	3.12791	240308	1.27204	208352		20.5035	711.446	1749.42
total	7005539466
tool	size	c-time	c-memory	d-time	d-memory		ratio	c-speed [MB/s]	d-speed [MB/s]
gzip	1674219520	1280.95	5036	32.8736	5124		4.18436	5.46901	213.105
protestar_minimal	343240794	9.94205	243140	4.22616	205820		20.41	704.637	1657.66
protestar_lossless	370336949	10.7156	244320	4.21426	208352		18.9167	653.772	1662.34

## Sheet: ESM-PDB-lossy
tm_40-50	283397265
tool	size	c-time	c-memory	d-time	d-memory		ratio	c-speed [MB/s]	d-speed [MB/s]
protestar_minimal_10_10	11527444	0.522943	160336	0.233501	166260		24.5846	541.928	1213.69
protestar_minimal_10_100	9878539	0.470837	157856	0.227219	166404		28.6882	601.901	1247.24
protestar_minimal_80_140	8047786	0.446995	156216	0.224155	166704		35.2143	634.005	1264.29
protestar_minimal_200_300	7313777	0.403454	156060	0.218677	166036		38.7484	702.427	1295.96
protestar_minimal_300_300	7210102	0.389506	155832	0.21788	165892		39.3056	727.581	1300.7
tm_50-60	1152300204
tool	size	c-time	c-memory	d-time	d-memory		ratio	c-speed [MB/s]	d-speed [MB/s]
protestar_minimal_10_10	38931870	1.60968	201992	0.699118	181548		29.5979	715.859	1648.22
protestar_minimal_10_100	32239172	1.40318	199296	0.673199	180120		35.7422	821.204	1711.68
protestar_minimal_80_140	25123465	1.30637	193176	0.653518	179944		45.8655	882.065	1763.23
protestar_minimal_200_300	22652539	1.12309	189012	0.641624	179796		50.8685	1026.01	1795.91
protestar_minimal_300_300	22438564	1.06406	189636	0.63866	179376		51.3536	1082.93	1804.25
tm_60-70	632747025
tool	size	c-time	c-memory	d-time	d-memory		ratio	c-speed [MB/s]	d-speed [MB/s]
protestar_minimal_10_10	22723515	0.972701	185540	0.41768	172120		27.8455	650.505	1514.91
protestar_minimal_10_100	19107758	0.853499	184584	0.400503	171884		33.1147	741.357	1579.88
protestar_minimal_80_140	15216794	0.799025	177464	0.38963	171984		41.5822	791.898	1623.97
protestar_minimal_200_300	13863051	0.702792	177192	0.381784	171504		45.6427	900.334	1657.34
protestar_minimal_300_300	13748251	0.667266	178100	0.379005	171180		46.0238	948.268	1669.5
tm_70-80	1554145152
tool	size	c-time	c-memory	d-time	d-memory		ratio	c-speed [MB/s]	d-speed [MB/s]
protestar_minimal_10_10	51335105	2.12292	236984	0.928849	202048		30.2745	732.08	1673.2
protestar_minimal_10_100	42319649	1.84217	238368	0.891852	202284		36.724	843.649	1742.6
protestar_minimal_80_140	32775911	1.70337	232972	0.868488	201308		47.4173	912.395	1789.48
protestar_minimal_200_300	29534634	1.47763	231028	0.848638	201116		52.6211	1051.79	1831.34
protestar_minimal_300_300	29297629	1.38298	231204	0.841251	199020		53.0468	1123.77	1847.42
tm_80-90	1157609307
tool	size	c-time	c-memory	d-time	d-memory		ratio	c-speed [MB/s]	d-speed [MB/s]
protestar_minimal_10_10	38730470	1.6237	201452	0.709601	180900		29.8889	712.944	1631.35
protestar_minimal_10_100	32043319	1.41581	199780	0.679768	180948		36.1264	817.63	1702.95
protestar_minimal_80_140	25003347	1.31245	191828	0.661389	180096		46.2982	882.02	1750.27
protestar_minimal_200_300	22635411	1.13691	188672	0.647361	180056		51.1415	1018.21	1788.2
protestar_minimal_300_300	22476681	1.07347	188888	0.648467	179004		51.5027	1078.38	1785.15
tm_90-100	2225340513
tool	size	c-time	c-memory	d-time	d-memory		ratio	c-speed [MB/s]	d-speed [MB/s]
protestar_minimal_10_10	68482679	2.96171	231776	1.28612	207156		32.4949	751.371	1730.28
protestar_minimal_10_100	55894044	2.55656	231856	1.23368	205044		39.8136	870.442	1803.82
protestar_minimal_80_140	42563722	2.3583	231336	1.19804	208008		52.2826	943.62	1857.49
protestar_minimal_200_300	38354596	2.01421	231516	1.1761	203400		58.0202	1104.82	1892.13
protestar_minimal_300_300	38167297	1.90138	230404	1.1717	199976		58.3049	1170.38	1899.25
total	7005539466
tool	size	c-time	c-memory	d-time	d-memory		ratio	c-speed [MB/s]	d-speed [MB/s]
protestar_minimal_10_10	231731083	9.81365	236984	4.27487	207156		30.2313	713.857	1638.77
protestar_minimal_10_100	191482481	8.54206	238368	4.10622	205044		36.5858	820.123	1706.08
protestar_minimal_80_140	148731025	7.92651	232972	3.99522	208008		47.1021	883.811	1753.48
protestar_minimal_200_300	134354008	6.85808	231516	3.91419	203400		52.1424	1021.5	1789.78
protestar_minimal_300_300	133338524	6.47865	231204	3.89696	199976		52.5395	1081.33	1797.69

## Sheet: APSD-PAE
H.Sapiens	66850738590
tool	size	c-time	c-memory	d-time	d-memory		ratio	c-speed [MB/s]	d-speed [MB/s]
gzip	9424629760	25707.9	6616	225.871	6588		7.0932	2.6004	295.968
protestar_lossless	4729393429	78.9386	2142024	81.4139	1081644		14.1352	846.871	821.122
protestar_lossy lev 1	3032502614	72.2996	2154336	70.1703	1058788		22.0447	924.635	952.692
protestar_lossy lev 2	2438442832	72.2996	2154336	70.1703	1058788		27.4153	924.635	952.692
protestar_lossy lev 3	1809821853	72.2996	2154336	70.1703	1058788		36.9377	924.635	952.692
protestar_lossy lev 4	1489111586	72.2996	2154336	70.1703	1058788		44.893	924.635	952.692

## Sheet: PAE-chart
	Total	CIF	PAE	Conf	Other		c-time	c-memory	d-time	d-memory		c-speed	d-speed
raw data	119151430256	48746729263	69698690955	706010038
gzip	20975595520	10641006578	9091009306	243862916	999716720		32482	5320	512	3108		3.66823	232.718
protestar-lossless	7493958872	2532109886	4718956224	217183061	25709701		197	2279940	105	1330556		604.83	1134.78
protestar minimal	6702564843	1740716075	4718956224	217183061	25709483		176	2217976	103	1309672		676.997	1156.81
protestar 10/10, pae 1	4487007702	1222100529	3022086707	217183061	25637405		167	2355220	90	1258728		713.482	1323.9
protestar 10/100, pae 2	3727533519	1056843577	2428030341	217183061	25476540		159	2276984	88	1288228		749.38	1353.99
protestar 80/140, pae 3	2912084804	869995848	1799413207	217183061	25492688		154	2327456	82	1285356		773.711	1453.07
protestar 200/300, pae 4	2532385445	811006751	1478704811	217183061	25490822		147	2337060	80	1274608		810.554	1489.39

## Sheet: lossy level
	E.coli						No. atoms	10519699
		Archive size		Size for coordinates	Bits/atom		Without coordinates	3387081
	minimal	37007672		33620591	25.5677
	10, 10	23513135		20126054	15.3054
	20, 20	19962280		16575199	12.6051
	30, 30	18425791		15038710	11.4366
	40, 40	17407893		14020812	10.6625
	50, 50	16765965		13378884	10.1743
	60, 60	16272650		12885569	9.79919
	70, 70	15902351		12515270	9.51759
	80, 80	15578494		12191413	9.2713
	90, 90	15324444		11937363	9.0781
	100, 100	15059682		11672601	8.87676
	110, 110	14885822		11498741	8.74454
	120, 120	14720487		11333406	8.61881
	130, 130	14545867		11158786	8.48601
	140, 140	14425758		11038677	8.39467
	150, 150	14336577		10949496	8.32685
	160, 160	14175679		10788598	8.20449
	170, 170	14067942		10680861	8.12256
	180, 180	13991890		10604809	8.06472
	190, 190	13938392		10551311	8.02404
	200, 200	13908544		10521463	8.00134
	210, 210	13749916		10362835	7.88071
	220, 220	13719254		10332173	7.85739
	230, 230	13648630		10261549	7.80368
	240, 240	13551194		10164113	7.72958
	250, 250	13468131		10081050	7.66642
	260, 260	13436937		10049856	7.64269
	270, 270	13425835		10038754	7.63425
	280, 280	13400334		10013253	7.61486
	290, 290	13306755		9919674	7.54369
	300, 300	13252518		9865437	7.50245
	310, 310	13261089		9874008	7.50897
	320, 320	13234153		9847072	7.48848
	330, 330	13251236		9864155	7.50147
	340, 340	13236993		9849912	7.49064
	350, 350	13204969		9817888	7.46629
	360, 360	13187967		9800886	7.45336
	370, 370	13057845		9670764	7.3544
	380, 380	12991715		9604634	7.30411
	390, 390	12941237		9554156	7.26573
	400, 400	12923246		9536165	7.25204
	410, 410	12931796		9544715	7.25855
	420, 420	12940341		9553260	7.26504
	430, 430	12972612		9585531	7.28959
	440, 440	12982000		9594919	7.29673
	450, 450	12985579		9598498	7.29945
	460, 460	12965544		9578463	7.28421
	470, 470	12913256		9526175	7.24445
	480, 480	12817204		9430123	7.1714
	490, 490	12759633		9372552	7.12762
	500, 500	12727611		9340530	7.10327

## Sheet: ESM Atlas v0
file_name	size-gz	size-protestar_lossless	c-time-protestar_lossless	size-protestar_minimal	c-time-protestar_minimal	size-protestar_minimal_10_10	c-time-protestar_minimal_10_10	size-protestar_minimal_80_140	c-time-protestar_minimal_80_140
backfill_v0_tm_.40_.50_plddt_.40_.50.tar.gz	979371857	243120800	7.19339	233252736	6.9134	164773932	6.85383	108297342	6.71945
backfill_v0_tm_.40_.50_plddt_.50_.60.tar.gz	125432448	30489400	0.970935	29447291	0.943227	20669519	0.935289	13448762	0.889985
backfill_v0_tm_.40_.50_plddt_.60_.70.tar.gz	5004219	1199321	0.118581	1166638	0.122199	816502	0.120528	528922	0.111404
backfill_v0_tm_.40_.50_plddt_0_.40.tar.gz	24553003	5992433	0.283243	5823744	0.277625	4096916	0.278332	2657585	0.247622
backfill_v0_tm_.50_.60_plddt_.40_.50.tar.gz	125429929	30489392	0.983694	29447273	0.951566	20669511	0.939822	13448765	0.914715
backfill_v0_tm_.50_.60_plddt_.50_.60.tar.gz	2192350799	527542395	15.248	504005960	14.8886	351327470	14.8838	228194388	14.9226
backfill_v0_tm_.50_.60_plddt_.60_.70.tar.gz	392344834	93419622	2.79904	89863633	2.74816	62499250	2.73497	40428161	2.72231
backfill_v0_tm_.50_.60_plddt_.70_.80.tar.gz	14328747	3320675	0.206765	3225176	0.20312	2224913	0.200932	1421681	0.182217
backfill_v0_tm_.50_.60_plddt_0_.40.tar.gz	593744	138918	0.0409498	135464	0.0405176	93890	0.0423519	59377	0.0350932
backfill_v0_tm_.60_.70_plddt_.40_.50.tar.gz	5004065	1199320	0.118773	1166638	0.122295	816498	0.123542	528923	0.114955
backfill_v0_tm_.60_.70_plddt_.50_.60.tar.gz	392344558	93419641	2.79701	89863654	2.75468	62499268	2.75356	40428198	2.7351
backfill_v0_tm_.60_.70_plddt_.60_.70.tar.gz	5099754589	1193100059	34.6411	1137942361	34.4934	783223391	34.5437	503906700	34.487
backfill_v0_tm_.60_.70_plddt_.70_.80.tar.gz	1047250979	242663792	7.14675	233094216	7.12548	160081437	7.14739	102627274	7.11634
backfill_v0_tm_.60_.70_plddt_.80_.90.tar.gz	23991992	5430632	0.267831	5296486	0.264008	3617053	0.257712	2296682	0.243429
backfill_v0_tm_.70_.80_plddt_.50_.60.tar.gz	14328747	3320675	0.211768	3225177	0.205015	2224912	0.204422	1421680	0.179231
backfill_v0_tm_.70_.80_plddt_.60_.70.tar.gz	1047246664	242663796	7.15664	233094221	7.13411	160081457	7.16301	102627308	7.14289
backfill_v0_tm_.70_.80_plddt_.70_.80.tar.gz	13289167802	3033344404	89.8696	2897421481	89.9698	1970583738	90.2913	1258584827	90.0568
backfill_v0_tm_.70_.80_plddt_.80_.90.tar.gz	3140123135	707352138	21.2862	681446144	21.3056	461686920	21.2756	293198947	21.2741
backfill_v0_tm_.70_.80_plddt_.90_1.tar.gz	6591096	1449735	0.139915	1418530	0.138467	954878	0.136448	601110	0.123902
backfill_v0_tm_.80_.90_plddt_.60_.70.tar.gz	23992978	5430632	0.269377	5296485	0.261877	3617053	0.263327	2296683	0.237637
backfill_v0_tm_.80_.90_plddt_.70_.80.tar.gz	3140122384	707352137	21.2643	681446146	21.2507	461686919	21.146	293198947	21.1205
backfill_v0_tm_.80_.90_plddt_.80_.90.tar.gz	35427036029	7913159440	241.826	7574652629	242.035	5085187541	242.184	3222135079	240.559
backfill_v0_tm_.80_.90_plddt_.90_1.tar.gz	6490587275	1427897418	44.0468	1379526731	44.0777	920778784	43.9616	578879384	43.8218
backfill_v0_tm_.90_1_plddt_.70_.80.tar.gz	6591207	1449735	0.124145	1418530	0.125227	954878	0.122893	601109	0.111979
backfill_v0_tm_.90_1_plddt_.80_.90.tar.gz	6490583769	1427897392	44.0442	1379526710	44.1078	920778751	44.0676	578879303	44.011
backfill_v0_tm_.90_1_plddt_.90_1.tar.gz	52657866239	11569955431	361.474	11053764261	360.674	7298293501	360.906	4558617258	360.043
backfill_v0_tm_0_.40_plddt_.40_.50.tar.gz	24552994	5992433	0.289602	5823742	0.281012	4096917	0.285325	2657584	0.26422
backfill_v0_tm_0_.40_plddt_.50_.60.tar.gz	593731	138918	0.0432302	135464	0.0439234	93890	0.0445832	59377	0.038918
backfill_v0_tm_0_.40_plddt_0_.40.tar.gz	16849256992	4319914668	129.294	4118952171	123.126	2934882728	121.856	1940252136	115.161
tm_.40_.50_plddt_.40_.50_00.tar.gz	12818483849	3453094625	101.248	3023463359	87.9364	2154386647	88.6435	1436955442	88.3373
tm_.40_.50_plddt_.40_.50_01.tar.gz	25950127732	6448168492	186.401	5984995810	179.542	4195580996	179.791	2732428605	177.545
tm_.40_.50_plddt_.40_.50_02.tar.gz	22260088705	5474741009	160.203	5228709868	152.6	3676307586	152.592	2400890580	150.993
tm_.40_.50_plddt_.50_.60_00.tar.gz	13011456618	3558382666	104.941	3104399267	90.5844	2226297328	89.5609	1502576948	88.98
tm_.40_.50_plddt_.50_.60_01.tar.gz	12745531517	3485044315	102.737	3040218735	88.6913	2180093151	87.7275	1471277636	87.1791
tm_.40_.50_plddt_.50_.60_02.tar.gz	13011415799	3558156557	104.863	3103971581	90.5094	2225906471	89.5578	1502239293	88.9619
tm_.40_.50_plddt_.50_.60_03.tar.gz	13284479404	3631427953	107.014	3167970527	92.431	2271940498	92.1007	1533428861	90.9086
tm_.40_.50_plddt_.50_.60_04.tar.gz	8439748615	2388341210	71.6096	1993479432	59.2903	1427150906	58.5861	964371485	58.4323
tm_.40_.50_plddt_.50_.60_05.tar.gz	9207596656	2533038869	74.7721	2214026573	64.6845	1591666920	64.0498	1078341149	62.9563
tm_.40_.50_plddt_.50_.60_06.tar.gz	13272657640	3627404038	106.75	3164622214	92.2201	2269358759	92.4795	1531591720	90.8467
tm_.40_.50_plddt_.50_.60_07.tar.gz	11069011917	3115371210	92.7072	2652034925	78.2454	1907487162	77.358	1294427650	76.1747
tm_.40_.50_plddt_.50_.60_08.tar.gz	28925004288	7120709071	209.962	6667511619	199.483	4669139766	200.067	3057753043	199.962
tm_.40_.50_plddt_.50_.60_09.tar.gz	24919418866	6062613590	173.646	5627097987	173.327	3913354471	173.163	2539553557	169.28
tm_.40_.50_plddt_.50_.60_10.tar.gz	25952700400	6319438089	180.749	5865421762	179.604	4079316788	178.266	2647401336	178.761
tm_.40_.50_plddt_.50_.60_11.tar.gz	25982562839	6321911158	241.134	5867868372	180.299	4080962647	180.907	2648448171	177.934
tm_.40_.50_plddt_.50_.60_12.tar.gz	34847814493	8378591823	242.082	7940243227	237.899	5523466819	235.711	3581626555	235.446
tm_.40_.50_plddt_.50_.60_13.tar.gz	45598423199	10888571555	318.528	10509316486	310.279	7323165039	307.599	4756216461	306.342
tm_.40_.50_plddt_.60_.70_00.tar.gz	12869849936	3465106973	102.256	3023625426	88.3532	2161540589	90.2531	1462181973	87.9172
tm_.40_.50_plddt_.60_.70_01.tar.gz	13226236804	3560005616	105.055	3105853143	90.8305	2220000796	90.2723	1501503349	90.3285
tm_.40_.50_plddt_.60_.70_02.tar.gz	12957286615	3490180867	103.065	3045292489	89.285	2177368254	91.0208	1473177199	88.5933
tm_.40_.50_plddt_.60_.70_03.tar.gz	8251213496	2452417455	74.5285	2001715709	60.4678	1447451025	59.845	996641961	57.3551
tm_.40_.50_plddt_.60_.70_04.tar.gz	7076776539	2196643621	67.6024	1742780221	53.4772	1266657949	52.9077	878920899	49.6155
tm_.40_.50_plddt_.60_.70_05.tar.gz	7072918798	2196350326	67.6367	1742459262	53.4483	1266570546	52.8798	878979487	49.4921
tm_.40_.50_plddt_.60_.70_06.tar.gz	6979134615	2166820668	66.8248	1718726632	52.7154	1249139475	52.2351	866722155	49.0226
tm_.40_.50_plddt_.60_.70_07.tar.gz	8464612721	2316600677	69.2209	1956782717	58.4878	1390689148	58.4455	936079364	58.3648
tm_.40_.50_plddt_.60_.70_08.tar.gz	9097001093	2515698480	84.055	2188970436	64.3062	1578339789	63.6953	1079378278	62.8445
tm_.40_.50_plddt_.60_.70_09.tar.gz	13227473650	3558368100	105.042	3104217047	90.6974	2218340012	92.522	1500034194	90.2068
tm_.40_.50_plddt_.60_.70_10.tar.gz	8278884290	2460792307	74.8942	2006853419	60.684	1451022599	60.0317	999048713	57.476
tm_.40_.50_plddt_.60_.70_11.tar.gz	7103486060	2201085874	67.7806	1747229713	53.6234	1269554095	53.0087	880651255	49.9024
tm_.40_.50_plddt_.60_.70_12.tar.gz	6947452809	2154615308	66.3446	1709973565	52.4021	1242673943	51.8691	862127456	48.5695
tm_.40_.50_plddt_.60_.70_13.tar.gz	6940606463	2153283691	66.3363	1708642056	52.4212	1241725804	51.8704	861507831	48.8267
tm_.40_.50_plddt_.60_.70_14.tar.gz	31888793867	7643541722	224.303	7182778728	219.113	4978237608	218.982	3237364637	218.912
tm_.40_.50_plddt_.60_.70_15.tar.gz	27058027592	6476498588	236.331	6013289765	187.862	4158853548	185.112	2700222286	183.362
tm_.40_.50_plddt_.60_.70_16.tar.gz	26488471109	6344154219	182.576	5890202398	184.306	4073623006	184.947	2644811922	181.941
tm_.40_.50_plddt_.60_.70_17.tar.gz	26499756232	6349086434	182.737	5895126453	181.14	4077101417	181.188	2647102936	178.61
tm_.40_.50_plddt_.60_.70_18.tar.gz	27091480292	6483894984	186.959	6020688798	188.659	4163826546	186.741	2703324748	184.27
tm_.40_.50_plddt_.60_.70_19.tar.gz	46352135408	10754307199	314.215	10300701808	312.44	7080495776	312.887	4549802929	312.589
tm_.40_.50_plddt_.60_.70_20.tar.gz	54208886251	12514543010	365.21	12061029675	364.638	8284924299	364.389	5316890525	362.828
tm_.40_.50_plddt_.60_.70_21.tar.gz	11932698406	2726686488	80.3089	2652568853	80.5063	1818807632	80.4742	1164032541	80.5018
tm_.40_.50_plddt_.70_.80_00.tar.gz	13948228804	3611246078	106.761	3157253727	96.5837	2228203852	96.9033	1498549245	95.4126
tm_.40_.50_plddt_.70_.80_01.tar.gz	11101172485	3017417143	90.3463	2563392945	76.3931	1822149304	76.3935	1236978976	76.1952
tm_.40_.50_plddt_.70_.80_02.tar.gz	6107199884	1949029446	60.6188	1513674612	46.9767	1101148312	46.506	769661766	42.9247
tm_.40_.50_plddt_.70_.80_03.tar.gz	6247022004	1991747876	61.8957	1547284265	48.0457	1125433826	47.5398	786510314	43.9781
tm_.40_.50_plddt_.70_.80_04.tar.gz	6370092913	2032293817	63.2212	1578429523	49.0122	1148178688	48.5303	802470373	44.8466
tm_.40_.50_plddt_.70_.80_05.tar.gz	6367708003	2031782759	63.2861	1577899954	49.0291	1147810903	48.5395	802228624	44.8828
tm_.40_.50_plddt_.70_.80_06.tar.gz	8683443462	2335230189	69.922	1990600287	59.7044	1411748151	59.8368	955817316	59.6185
tm_.40_.50_plddt_.70_.80_07.tar.gz	11635982242	3114216097	92.8681	2673667602	79.8906	1897432304	79.8928	1285293177	79.5919
tm_.40_.50_plddt_.70_.80_08.tar.gz	6420956939	2041466905	63.5317	1587594805	49.3141	1154346699	48.8001	806386815	45.0393
tm_.40_.50_plddt_.70_.80_09.tar.gz	6416540347	2040958300	63.5081	1587077677	49.3526	1154061447	48.789	806249049	45.0625
tm_.40_.50_plddt_.70_.80_10.tar.gz	6322683251	2012655514	62.6776	1564239603	48.6202	1137450942	48.0761	794664093	44.8296
tm_.40_.50_plddt_.70_.80_11.tar.gz	6395522087	2037156398	63.4551	1583294359	49.1925	1151530551	48.6899	804676423	45.1257
tm_.40_.50_plddt_.70_.80_12.tar.gz	34963544267	8105923977	238.256	7663803436	240.123	5238932973	238.814	3369700916	238.785
tm_.40_.50_plddt_.70_.80_13.tar.gz	26924719837	6345809086	183.746	5891964367	185.948	4047997927	186.659	2626753091	182.605
tm_.40_.50_plddt_.70_.80_14.tar.gz	27459487262	6475388081	187.616	6012265513	189.976	4130665632	187.533	2680395940	188.575
tm_.40_.50_plddt_.70_.80_15.tar.gz	27522048406	6484123985	188.098	6021011098	190.663	4136624030	188.502	2684221785	188.948
tm_.40_.50_plddt_.70_.80_16.tar.gz	52057060473	11734259451	491.335	11299453863	349.207	7674671632	349.037	4890207746	349.098
tm_.40_.50_plddt_.70_.80_17.tar.gz	53830938182	12120072528	362.177	11685317271	362.344	7934832926	360.24	5053942565	360.881
tm_.40_.50_plddt_.70_.80_18.tar.gz	11333404918	2517815739	76.2312	2456056619	76.3959	1663237456	76.3407	1054005670	76.4369
tm_.40_.50_plddt_.80_.90_00.tar.gz	10158953295	2767581522	84.276	2313663619	70.0248	1634237180	69.8961	1115732879	69.7539
tm_.40_.50_plddt_.80_.90_01.tar.gz	8875574952	2448718238	74.8606	2031742489	61.7907	1438530260	61.0779	984834634	61.1109
tm_.40_.50_plddt_.80_.90_02.tar.gz	34533872526	7887945896	237.135	7437529169	236.718	5040166140	237.162	3228690913	236.091
tm_.40_.50_plddt_.80_.90_03.tar.gz	27899284632	6462487771	188.93	6008738643	193.942	4090952014	192.375	2644749319	191.091
tm_.40_.50_plddt_.80_.90_04.tar.gz	46039588666	10296992217	312.438	9843625735	312.059	6637267140	310.495	4224268768	310.671
tm_.40_.50_plddt_.80_.90_05.tar.gz	47754175832	10546053529	322.873	10188465556	322.671	6847370326	322.792	4334185704	321.977
tm_.40_.50_plddt_.90_1_00.tar.gz	13375514734	2972632157	91.6193	2818601775	91.9014	1886549282	91.7374	1202351852	91.0821
tm_.40_.50_plddt_0_.40_00.tar.gz	787242068	190102578	5.51449	182731837	5.76239	127625849	5.64485	81854357	5.60465
tm_.50_.60_plddt_.40_.50_00.tar.gz	5437640612	1319872406	38.0156	1255613862	37.2543	877640734	37.0777	567873773	36.9981
tm_.50_.60_plddt_.50_.60_00.tar.gz	13898448589	3684979185	108.398	3221669355	95.9324	2284156679	95.2964	1524307767	95.1288
tm_.50_.60_plddt_.50_.60_01.tar.gz	12548173305	3315426654	97.5098	2902689779	86.251	2055855558	86.4907	1370364846	86.1475
tm_.50_.60_plddt_.50_.60_02.tar.gz	23629443778	5824626931	169.03	5375625261	163.569	3753031362	163.191	2449498878	161.55
tm_.50_.60_plddt_.50_.60_03.tar.gz	25493646482	6200888018	177.28	5746862553	178.299	3993695310	176.796	2590543100	174.556
tm_.50_.60_plddt_.50_.60_04.tar.gz	32115089200	7744349929	222.539	7290350739	217.661	5068957881	218.023	3286024977	216.738
tm_.50_.60_plddt_.50_.60_05.tar.gz	21973195330	5249426911	152.492	5063755964	148.357	3528627225	147.737	2290379362	147.407
tm_.50_.60_plddt_.60_.70_00.tar.gz	13667006567	3617144640	106.826	3153948174	94.9655	2236764030	93.907	1501719756	93.315
tm_.50_.60_plddt_.60_.70_01.tar.gz	13100110909	3468509261	102.548	3023754573	89.6231	2144242191	89.5836	1439490055	89.3688
tm_.50_.60_plddt_.60_.70_02.tar.gz	13373973183	3540817154	104.676	3086760874	91.8527	2188866607	92.6758	1469403729	91.2978
tm_.50_.60_plddt_.60_.70_03.tar.gz	13155541567	3495135716	103.377	3041039603	91.2846	2157680535	90.3717	1449658041	90.9356
tm_.50_.60_plddt_.60_.70_04.tar.gz	6891008106	2106486848	65.0856	1672820427	51.5905	1207150007	51.0647	833643172	48.1833
tm_.50_.60_plddt_.60_.70_05.tar.gz	9268222105	2436418521	72.0422	2117502929	63.8948	1495314524	63.4885	999460381	63.4192
tm_.50_.60_plddt_.60_.70_06.tar.gz	10967114361	2916608211	86.317	2543578248	75.5248	1806559176	76.7616	1215446940	74.8773
tm_.50_.60_plddt_.60_.70_07.tar.gz	13335576182	3529514158	104.395	3076755470	92.0539	2181494094	90.7814	1464275033	90.8806
tm_.50_.60_plddt_.60_.70_08.tar.gz	7626188493	2296786867	70.642	1842891251	56.5234	1328159080	55.8838	915031494	52.8974
tm_.50_.60_plddt_.60_.70_09.tar.gz	32127312953	7623399836	221.634	7180016086	221.591	4959143511	222.558	3211544978	221.551
tm_.50_.60_plddt_.60_.70_10.tar.gz	26779131116	6410423806	184.871	5947227945	185.566	4109350647	185.487	2665335654	183.359
tm_.50_.60_plddt_.60_.70_11.tar.gz	26762294308	6407688136	184.395	5944483568	185.452	4107307710	185.916	2663916730	180.778
tm_.50_.60_plddt_.60_.70_12.tar.gz	26217001871	6282480829	180.779	5828533992	178.838	4027195007	181.455	2611925269	178.607
tm_.50_.60_plddt_.60_.70_13.tar.gz	25873436591	6197555674	178.444	5749931685	180.087	3973094784	180.313	2576992817	178.497
tm_.50_.60_plddt_.60_.70_14.tar.gz	25591374401	6127800505	176.338	5685358665	177.735	3928288350	176.953	2547774716	173.764
tm_.50_.60_plddt_.60_.70_15.tar.gz	41434152457	9658878003	281.729	9205235636	281.694	6327954499	280.714	4067498460	279.881
tm_.50_.60_plddt_.60_.70_16.tar.gz	52259229801	12064884477	971.934	11617831742	349.717	7973039563	349.781	5109502064	350.432
tm_.50_.60_plddt_.60_.70_17.tar.gz	20083533952	4629503331	135.111	4469853363	135.157	3067923644	135.614	1966346011	135.297
tm_.50_.60_plddt_.70_.80_00.tar.gz	13841323944	3579490812	106.002	3125717528	95.9129	2200481505	94.7203	1476577727	94.5866
tm_.50_.60_plddt_.70_.80_01.tar.gz	13815354500	3572645674	105.796	3118553345	94.245	2195272859	94.1785	1473073810	93.8158
tm_.50_.60_plddt_.70_.80_02.tar.gz	13818005741	3574556664	105.859	3120488564	94.1182	2196956180	94.2284	1474414109	94.2253
tm_.50_.60_plddt_.70_.80_03.tar.gz	8001577696	2356951839	72.4746	1903062876	58.3568	1364257059	57.7462	939905898	55.4074
tm_.50_.60_plddt_.70_.80_04.tar.gz	6442498521	2030993165	63.3897	1577165780	49.3112	1141278983	48.8007	796703039	45.1291
tm_.50_.60_plddt_.70_.80_05.tar.gz	6443953149	2031183867	63.4666	1577359285	49.2952	1141390286	48.798	796759075	45.396
tm_.50_.60_plddt_.70_.80_06.tar.gz	6442526921	2031056960	63.4264	1577204626	49.3625	1141322187	48.8166	796742358	45.4272
tm_.50_.60_plddt_.70_.80_07.tar.gz	6431448671	2028977108	63.373	1575111660	49.3079	1139889834	48.8231	795816401	45.2822
tm_.50_.60_plddt_.70_.80_08.tar.gz	8628541235	2304096678	69.1709	1955214102	59.5471	1378098047	59.2986	928198486	59.2453
tm_.50_.60_plddt_.70_.80_09.tar.gz	9160007118	2415587742	71.9344	2096125564	63.4808	1483435465	63.5624	1002084395	63.1347
tm_.50_.60_plddt_.70_.80_10.tar.gz	13820896034	3572963640	105.731	3118866007	95.3391	2195231704	94.6722	1472935849	94.4386
tm_.50_.60_plddt_.70_.80_11.tar.gz	8176104670	2386128792	73.1015	1935504356	59.1741	1385574830	58.4386	952830833	56.7543
tm_.50_.60_plddt_.70_.80_12.tar.gz	6481677231	2037871678	63.6045	1584104286	49.4692	1145892164	48.9535	799576766	45.3314
tm_.50_.60_plddt_.70_.80_13.tar.gz	6472499472	2036524813	63.6038	1582660752	49.4158	1144987056	48.9125	799034852	45.3427
tm_.50_.60_plddt_.70_.80_14.tar.gz	6335962798	1993864156	62.3077	1549266450	48.4022	1120793534	47.9154	782151671	44.5762
tm_.50_.60_plddt_.70_.80_15.tar.gz	6464381789	2034894876	63.5658	1581034290	49.4066	1143839216	48.8557	798289226	45.4531
tm_.50_.60_plddt_.70_.80_16.tar.gz	39192366703	9023727310	267.488	8573488734	268.371	5848322137	268.7	3754518414	267.481
tm_.50_.60_plddt_.70_.80_17.tar.gz	26507291372	6253000008	181.472	5799136462	181.998	3980931851	184.119	2581683765	181.75
tm_.50_.60_plddt_.70_.80_18.tar.gz	26471535344	6246811110	181.098	5792942291	183.563	3976827485	182.496	2579206580	178.684
tm_.50_.60_plddt_.70_.80_19.tar.gz	26471140225	6248616069	181.047	5794805681	181.829	3977952327	182.651	2579817300	179.649
tm_.50_.60_plddt_.70_.80_20.tar.gz	26212061209	6187519217	179.311	5738321022	179.701	3939060297	179.663	2554438116	177.028
tm_.50_.60_plddt_.70_.80_21.tar.gz	25908283538	6110954435	177.363	5667675431	177.493	3890366481	177.383	2522663249	175.464
tm_.50_.60_plddt_.70_.80_22.tar.gz	28635316394	6688447250	193.969	6254451667	195.614	4282768744	194.62	2766473114	193.499
tm_.50_.60_plddt_.70_.80_23.tar.gz	56567676198	12734516159	1136.9	12281230789	380.258	8333825101	378.998	5304837002	379.244
tm_.50_.60_plddt_.70_.80_24.tar.gz	55535753429	12510781635	373.453	12061627317	372.041	8186541958	372.017	5212890722	372.308
tm_.50_.60_plddt_.70_.80_25.tar.gz	45561834052	10236317262	306.522	9892532738	305.66	6710958583	305.498	4269825020	305.707
tm_.50_.60_plddt_.80_.90_00.tar.gz	14643937080	3681622788	109.971	3218354652	101.893	2240597727	101.52	1505301303	100.219
tm_.50_.60_plddt_.80_.90_01.tar.gz	8027255971	2332916066	72.2711	1879012090	58.1423	1339856628	57.5638	926357806	56.1102
tm_.50_.60_plddt_.80_.90_02.tar.gz	6494383966	2009536303	63.1918	1564980646	49.2195	1127397000	48.7141	788723718	45.928
tm_.50_.60_plddt_.80_.90_03.tar.gz	7556055004	2160712602	66.8614	1752158631	54.0686	1245368394	53.4522	857872886	52.6414
tm_.50_.60_plddt_.80_.90_04.tar.gz	11017741369	2859401824	86.2729	2457066611	76.2681	1720815596	75.9659	1164396730	75.5051
tm_.50_.60_plddt_.80_.90_05.tar.gz	6674759745	2059253685	64.6278	1605404788	50.4426	1156053162	49.9161	808429999	47.0423
tm_.50_.60_plddt_.80_.90_06.tar.gz	6655634537	2055745416	64.5447	1601896804	50.408	1153670809	49.8559	806868750	46.9416
tm_.50_.60_plddt_.80_.90_07.tar.gz	42633551201	9594903599	292.468	9145525028	293.058	6165767800	293.297	3928207951	293.39
tm_.50_.60_plddt_.80_.90_08.tar.gz	26846240002	6216054752	182.601	5771557864	184.156	3922633693	184.104	2532416193	181.781
tm_.50_.60_plddt_.80_.90_09.tar.gz	27391661497	6345737937	186.998	5891959711	187.993	4004520243	188.738	2585272064	186.064
tm_.50_.60_plddt_.80_.90_10.tar.gz	27389503148	6345260780	186.364	5891474183	188.374	4004265035	188.05	2585205104	187.911
tm_.50_.60_plddt_.80_.90_11.tar.gz	27967049451	6473828747	190.222	6010779992	193.327	4085377423	194.098	2637621483	191.274
tm_.50_.60_plddt_.80_.90_12.tar.gz	51483595885	11433647733	482.781	10971036509	348.557	7372677605	347.677	4678107777	346.653
tm_.50_.60_plddt_.80_.90_13.tar.gz	59543416714	13132755523	402.423	12670297327	400.328	8498709936	400.59	5377220550	400.533
tm_.50_.60_plddt_.80_.90_14.tar.gz	59092123177	13039190003	399.527	12576737047	398.786	8437248387	399.036	5339645036	398.409
tm_.50_.60_plddt_.80_.90_15.tar.gz	35091983387	7705907224	236.712	7465298005	237.005	5002590015	236.625	3160457107	237.209
tm_.50_.60_plddt_.90_1_00.tar.gz	28169539535	6419413319	195.644	5961951673	195.639	4009472836	195.538	2576162352	195.093
tm_.50_.60_plddt_.90_1_01.tar.gz	34422173138	7510381062	234.024	7221425423	233.358	4796784022	233.319	3015045050	233.304
tm_.50_.60_plddt_0_.40_00.tar.gz	14510063	3407773	0.199876	3320334	0.200197	2301545	0.187699	1459012	0.161969
tm_.60_.70_plddt_.40_.50_00.tar.gz	125172606	29466600	1.14154	28633157	1.01163	19883678	0.968354	12722711	0.924638
tm_.60_.70_plddt_.50_.60_00.tar.gz	18941935751	4542237581	130.399	4301657470	128.536	2989847640	128.434	1935419592	127.978
tm_.60_.70_plddt_.60_.70_00.tar.gz	13550369950	3522164724	103.985	3079282364	93.1661	2167378575	92.4541	1446047107	92.7424
tm_.60_.70_plddt_.60_.70_01.tar.gz	13573637348	3528434889	104.328	3084447064	93.1488	2171015772	93.2583	1448502538	92.5723
tm_.60_.70_plddt_.60_.70_02.tar.gz	11330593213	2934863923	86.7163	2568833308	78.0226	1805496750	77.8654	1202788535	77.6821
tm_.60_.70_plddt_.60_.70_03.tar.gz	13777130456	3581446132	105.925	3131981338	95.0217	2205143085	94.3996	1471845114	93.9323
tm_.60_.70_plddt_.60_.70_04.tar.gz	29050943711	6909697602	322.428	6456354255	200.459	4454458058	199.766	2883708633	197.495
tm_.60_.70_plddt_.60_.70_05.tar.gz	25353419922	6074004526	174.927	5629338796	175.679	3887775474	174.467	2522106989	173.509
tm_.60_.70_plddt_.60_.70_06.tar.gz	25876719628	6202423723	178.451	5748486010	178.493	3970117504	176.4	2575562540	176.782
tm_.60_.70_plddt_.60_.70_07.tar.gz	25356749145	6076486169	175.008	5631812787	175.491	3889494154	173.041	2523251642	170.977
tm_.60_.70_plddt_.60_.70_08.tar.gz	25902140151	6205819307	178.925	5751891862	179.337	3972447347	177.57	2577119316	175.525
tm_.60_.70_plddt_.60_.70_09.tar.gz	51734184230	11956562132	348.4	11493843730	348.159	7887924412	346.331	5053837197	346.955
tm_.60_.70_plddt_.60_.70_10.tar.gz	31962153350	7382343831	215.826	7109780656	215.044	4879611145	214.781	3126766345	214.963
tm_.60_.70_plddt_.70_.80_00.tar.gz	13364177088	3436404001	102.321	2998878996	92.3637	2102293317	91.8123	1406185571	91.3757
tm_.60_.70_plddt_.70_.80_01.tar.gz	13840268237	3560054657	105.979	3106172971	94.6112	2177706428	94.9153	1456823270	94.5366
tm_.60_.70_plddt_.70_.80_02.tar.gz	13840531657	3559988662	106.085	3105903833	95.8879	2177478244	95.7939	1456671839	94.5551
tm_.60_.70_plddt_.70_.80_03.tar.gz	13840804300	3560239562	105.812	3106197931	94.6123	2177731847	94.3125	1456896262	94.383
tm_.60_.70_plddt_.70_.80_04.tar.gz	13727391746	3530949813	105.075	3080665588	94.1646	2159800659	93.8432	1444841997	93.9194
tm_.60_.70_plddt_.70_.80_05.tar.gz	11078992910	2970009246	89.5777	2525272228	76.4443	1780577938	76.2482	1201811526	76.069
tm_.60_.70_plddt_.70_.80_06.tar.gz	6097356691	1944617098	61.3474	1490791398	47.2465	1076569321	46.7316	753205256	43.1122
tm_.60_.70_plddt_.70_.80_07.tar.gz	9217204273	2389319891	98.951	2063374719	63.8402	1444551449	63.979	966210478	63.1107
tm_.60_.70_plddt_.70_.80_08.tar.gz	9401109058	2424823124	72.2256	2109790282	64.7677	1478703938	64.5691	989505561	64.3512
tm_.60_.70_plddt_.70_.80_09.tar.gz	10977425129	2843254844	84.607	2477232118	75.5111	1740329389	75.9763	1167365591	74.4924
tm_.60_.70_plddt_.70_.80_10.tar.gz	13847243006	3561168918	106.002	3107067140	94.697	2178190935	95.8733	1457144881	94.2839
tm_.60_.70_plddt_.70_.80_11.tar.gz	13053801095	3394837626	101.254	2940774580	89.2357	2064758854	88.9568	1384587715	88.9526
tm_.60_.70_plddt_.70_.80_12.tar.gz	6138016557	1952356183	61.5571	1498510870	47.4188	1081811408	46.9322	756560788	43.3557
tm_.60_.70_plddt_.70_.80_13.tar.gz	31631518783	7375742942	215.631	6933055681	218.498	4737955344	218.123	3052324859	217.616
tm_.60_.70_plddt_.70_.80_14.tar.gz	26154724441	6178262631	179.98	5724408483	178.958	3927647785	177.319	2546269827	179.959
tm_.60_.70_plddt_.70_.80_15.tar.gz	26714277969	6307511301	293.745	5844371192	185.915	4009728770	185.108	2599264567	183.008
tm_.60_.70_plddt_.70_.80_16.tar.gz	26664584269	6297661551	183.2	5834517051	184.392	4003242875	184.965	2595342401	181.892
tm_.60_.70_plddt_.70_.80_17.tar.gz	26654738805	6297321907	183.11	5834172484	183.696	4002743560	183.631	2594823890	181.391
tm_.60_.70_plddt_.70_.80_18.tar.gz	26677357932	6301756531	183.158	5838607299	183.997	4005895354	185.711	2596931029	182.786
tm_.60_.70_plddt_.70_.80_19.tar.gz	26663299984	6303845226	183.308	5840689308	185.205	4007295780	182.413	2597769987	182.068
tm_.60_.70_plddt_.70_.80_20.tar.gz	26715081293	6307879769	183.594	5844733359	184.597	4009863395	184.395	2599234500	181.934
tm_.60_.70_plddt_.70_.80_21.tar.gz	26729220911	6310658909	183.788	5847516248	185.971	4011703796	184.444	2600359575	183.903
tm_.60_.70_plddt_.70_.80_22.tar.gz	26730324742	6310881426	183.943	5847744103	186.489	4011842367	185.786	2600442962	181.574
tm_.60_.70_plddt_.70_.80_23.tar.gz	48717698583	11052087941	329.168	10589443208	329.115	7194659050	328.408	4589762308	328.514
tm_.60_.70_plddt_.70_.80_24.tar.gz	55786245513	12578341365	375.122	12115858515	375.348	8219720769	374.358	5231044421	374.344
tm_.60_.70_plddt_.70_.80_25.tar.gz	55357437680	12488871481	372.608	12026390800	372.794	8160256296	372.445	5194493443	371.183
tm_.60_.70_plddt_.70_.80_26.tar.gz	47625095503	10719958367	320.531	10342351954	319.398	7014217231	319.367	4461940000	319.603
tm_.60_.70_plddt_.80_.90_00.tar.gz	14566786176	3671942338	110.156	3208797336	101.232	2231753289	101.152	1494601309	99.8172
tm_.60_.70_plddt_.80_.90_01.tar.gz	14531728290	3664709983	109.979	3201351103	99.9187	2226859152	101.065	1491776732	99.9578
tm_.60_.70_plddt_.80_.90_02.tar.gz	12822917937	3304320493	99.6802	2850277797	88.0056	1988974949	88.1482	1338404061	87.9299
tm_.60_.70_plddt_.80_.90_03.tar.gz	6124002502	1939896919	61.667	1486089171	47.4903	1068887501	46.9865	750091284	43.5138
tm_.60_.70_plddt_.80_.90_04.tar.gz	6143999848	1943527602	61.712	1489684101	47.5347	1071253165	47.0164	751588605	43.3636
tm_.60_.70_plddt_.80_.90_05.tar.gz	6136452397	1942074997	61.7429	1488249653	47.539	1070270669	47.0011	750911250	43.5999
tm_.60_.70_plddt_.80_.90_06.tar.gz	6005614760	1901522559	60.4359	1456947192	46.5181	1047832208	46.0212	735239704	42.667
tm_.60_.70_plddt_.80_.90_07.tar.gz	7725099057	2147373886	66.1849	1766630617	54.3895	1245631197	53.7381	850961400	53.6273
tm_.60_.70_plddt_.80_.90_08.tar.gz	9230970850	2356466239	71.0699	2043101328	64.0602	1424017688	64.1218	956258533	62.9738
tm_.60_.70_plddt_.80_.90_09.tar.gz	13144900071	3321942196	99.7224	2900523267	90.5191	2018563815	91.2128	1353012491	90.2695
tm_.60_.70_plddt_.80_.90_10.tar.gz	8167294764	2354012465	73.2053	1900178918	59.125	1347977333	58.5005	928488969	56.9321
tm_.60_.70_plddt_.80_.90_11.tar.gz	6058070401	1911318060	60.6836	1466739229	46.8016	1054442192	46.288	739507511	42.7766
tm_.60_.70_plddt_.80_.90_12.tar.gz	6171751903	1948720477	61.9471	1494881915	47.7578	1074743363	47.2363	753841810	43.7824
tm_.60_.70_plddt_.80_.90_13.tar.gz	6039094085	1907710251	60.6367	1463129790	46.6836	1051981558	46.2245	737903499	42.7462
tm_.60_.70_plddt_.80_.90_14.tar.gz	10993580109	2958980872	91.6058	2506589857	77.2679	1745572914	77.2722	1171077702	77.5096
tm_.60_.70_plddt_.80_.90_15.tar.gz	47577937339	10597760007	479.971	10147997141	327.429	6822070063	327.402	4335921933	325.446
tm_.60_.70_plddt_.80_.90_16.tar.gz	26204385971	6079292520	179.418	5634726930	180.459	3827904810	180.733	2471990931	177.397
tm_.60_.70_plddt_.80_.90_17.tar.gz	26654628778	6184918737	182.498	5732563008	183.587	3894301294	185.386	2514846072	183.007
tm_.60_.70_plddt_.80_.90_18.tar.gz	27291830540	6330518040	186.82	5867437599	187.207	3986059719	191.142	2574224892	189.153
tm_.60_.70_plddt_.80_.90_19.tar.gz	26722588167	6204736266	183	5750909496	183.857	3906845176	185.57	2523042886	181.756
tm_.60_.70_plddt_.80_.90_20.tar.gz	26710758725	6204535081	183.002	5750708863	183.221	3906696619	184.848	2522937086	182.963
tm_.60_.70_plddt_.80_.90_21.tar.gz	26608329273	6173032271	182.171	5721605112	183.768	3886772383	184.956	2509936891	183.824
tm_.60_.70_plddt_.80_.90_22.tar.gz	27308185401	6333179948	187.087	5870091276	188.083	3987680797	190.802	2575160527	188.946
tm_.60_.70_plddt_.80_.90_23.tar.gz	29115887740	6714176536	199.582	6251132958	200.858	4239722408	199.358	2731358500	197.428
tm_.60_.70_plddt_.80_.90_24.tar.gz	56789993292	12521434240	383.694	12077487869	383.962	8091315475	384.087	5114049780	383.762
tm_.60_.70_plddt_.80_.90_25.tar.gz	57688084864	12723694499	604.803	12270517227	388.308	8221586053	388.277	5197345988	387.945
tm_.60_.70_plddt_.80_.90_26.tar.gz	56490230142	12467190763	381.852	12019003788	380.3	8054675929	379.911	5093169276	379.725
tm_.60_.70_plddt_.80_.90_27.tar.gz	55799432044	12316013483	377.499	11872073132	377.287	7956461521	376.974	5031382578	376.486
tm_.60_.70_plddt_.80_.90_28.tar.gz	51298617367	11292043016	346.342	10910801271	347.186	7308459109	345.264	4617742731	345.103
tm_.60_.70_plddt_.90_1_00.tar.gz	8361961767	2340704859	73.2368	1906955540	59.6928	1345108667	59.0448	932549189	58.7727
tm_.60_.70_plddt_.90_1_01.tar.gz	34227268506	7677028351	238.223	7225258243	237.357	4825222474	237.393	3065990180	236.53
tm_.60_.70_plddt_.90_1_02.tar.gz	28341573492	6438454619	195.902	5984765375	197.347	4010476802	196.556	2560491255	193.002
tm_.60_.70_plddt_.90_1_03.tar.gz	38467768027	8527770268	263.535	8083521420	263.883	5383422067	262.644	3402889086	261.724
tm_.60_.70_plddt_.90_1_04.tar.gz	57695615431	12535222735	392.446	12082050997	392.279	8004628373	390.64	5017233548	391.606
tm_.60_.70_plddt_.90_1_05.tar.gz	23120741195	5021968713	157.014	4841513343	157.27	3207726700	157.43	2010481676	157.19
tm_.60_.70_plddt_0_.40_00.tar.gz	173927	45343	0.0332231	42111	0.0310182	29722	0.031761	20229	0.026887
tm_.70_.80_plddt_.40_.50_00.tar.gz	85272	22873	0.030851	21498	0.0278944	15516	0.0292466	10790	0.0263342
tm_.70_.80_plddt_.50_.60_00.tar.gz	484651694	112477384	3.35079	109369920	3.57948	75527479	3.48265	48331213	3.59665
tm_.70_.80_plddt_.60_.70_00.tar.gz	28236401774	6706032034	192.828	6262840092	193.109	4317816219	194.508	2793830454	192.38
tm_.70_.80_plddt_.60_.70_01.tar.gz	22089487504	5090742801	148.832	4911081033	148.785	3369614621	148.984	2156798464	148.598
tm_.70_.80_plddt_.70_.80_00.tar.gz	13610708744	3477684471	103.694	3036567507	93.5671	2120494207	93.9651	1416078211	92.7781
tm_.70_.80_plddt_.70_.80_01.tar.gz	13991626705	3575478527	106.606	3121474979	96.7872	2179852619	96.8419	1455804644	95.0867
tm_.70_.80_plddt_.70_.80_02.tar.gz	14284888972	3648468331	108.847	3185093174	97.9488	2224230871	98.2492	1485452120	97.4242
tm_.70_.80_plddt_.70_.80_03.tar.gz	13992701428	3576338738	106.744	3122242532	97.0338	2180514264	96.9488	1456355114	95.2921
tm_.70_.80_plddt_.70_.80_04.tar.gz	10106448532	2573387120	76.7814	2251289945	69.2451	1569577689	69.5571	1046585110	69.1441
tm_.70_.80_plddt_.70_.80_05.tar.gz	12403391023	3169065102	94.6163	2769001669	84.5859	1933735481	84.3945	1291467704	84.1877
tm_.70_.80_plddt_.70_.80_06.tar.gz	20217199484	4923033136	145.569	4460989632	140.738	3080556495	140.821	2020738016	140.137
tm_.70_.80_plddt_.70_.80_07.tar.gz	30530993629	7116837963	211.358	6663041268	211.79	4553829652	211.529	2937271317	208.7
tm_.70_.80_plddt_.70_.80_08.tar.gz	25816302980	6095521056	177.42	5645967481	180.354	3869523410	179.293	2507762711	177.278
tm_.70_.80_plddt_.70_.80_09.tar.gz	26055057080	6152636940	179.287	5698766889	181.453	3905972621	181.329	2531604433	179.396
tm_.70_.80_plddt_.70_.80_10.tar.gz	25497760907	6021913549	175.337	5577304934	173.992	3822721944	175.845	2477678027	174.065
tm_.70_.80_plddt_.70_.80_11.tar.gz	26022428199	6148320899	178.641	5694470017	180.442	3902874722	180.198	2529590689	178.392
tm_.70_.80_plddt_.70_.80_12.tar.gz	26045939128	6152107874	179.078	5698236349	181.138	3905536355	180.173	2531269235	177.403
tm_.70_.80_plddt_.70_.80_13.tar.gz	25489162529	6026583919	175.176	5581973233	173.867	3825715932	176.518	2479414467	172.26
tm_.70_.80_plddt_.70_.80_14.tar.gz	26063208872	6154272359	179.348	5700460620	178.844	3906847773	181.165	2531943135	179.516
tm_.70_.80_plddt_.70_.80_15.tar.gz	26052813042	6152390682	179.33	5698515848	179.565	3905686138	179.21	2531341675	176.864
tm_.70_.80_plddt_.70_.80_16.tar.gz	26077063008	6157598009	179.4	5703727310	182.192	3909121847	181.979	2533419378	176.337
tm_.70_.80_plddt_.70_.80_17.tar.gz	37740528050	8660398425	256.13	8216104391	254.382	5593005216	254.439	3582318109	253.851
tm_.70_.80_plddt_.70_.80_18.tar.gz	52173165919	11769894512	351.32	11325990276	351.212	7679517302	351.155	4884358258	349.83
tm_.70_.80_plddt_.70_.80_19.tar.gz	51693461828	11673339967	566.555	11229401932	347.826	7616093225	347.977	4845863405	346.982
tm_.70_.80_plddt_.70_.80_20.tar.gz	51513962570	11635862594	346.565	11191918880	344.936	7591296680	345.236	4830688372	345.767
tm_.70_.80_plddt_.70_.80_21.tar.gz	34527152677	7779971853	232.43	7498018725	231.574	5083250314	231.859	3232637611	232.077
tm_.70_.80_plddt_.80_.90_00.tar.gz	14197228956	3580399727	107.815	3126559972	98.4594	2169034463	96.8489	1449412099	96.6407
tm_.70_.80_plddt_.80_.90_01.tar.gz	14136723219	3567743520	107.549	3113775550	98.0699	2160569819	96.8425	1444138062	96.9467
tm_.70_.80_plddt_.80_.90_02.tar.gz	14077221479	3551922211	107.093	3100168799	97.0362	2150978899	96.3896	1437697988	96.035
tm_.70_.80_plddt_.80_.90_03.tar.gz	14157866801	3571781936	107.635	3117716810	97.943	2163064704	96.8959	1445736454	96.6893
tm_.70_.80_plddt_.80_.90_04.tar.gz	14148808858	3570096884	107.632	3115994690	97.9403	2161966462	98.1044	1445055265	97.3265
tm_.70_.80_plddt_.80_.90_05.tar.gz	14150439764	3570744267	107.654	3116642284	98.4471	2162490237	97.2241	1445465116	96.8783
tm_.70_.80_plddt_.80_.90_06.tar.gz	14146926595	3569909557	107.625	3115809451	97.337	2161912942	97.3773	1445044422	97.1321
tm_.70_.80_plddt_.80_.90_07.tar.gz	13565966873	3423430774	103.128	2987863046	93.3255	2073148059	92.9178	1385729490	92.3648
tm_.70_.80_plddt_.80_.90_08.tar.gz	5900181418	1868995450	59.8447	1424426560	45.9102	1020662839	45.4375	716107875	42.1402
tm_.70_.80_plddt_.80_.90_09.tar.gz	5455515843	1778266905	57.2551	1333705279	43.3794	959540165	42.9298	677149976	39.3181
tm_.70_.80_plddt_.80_.90_10.tar.gz	8344148699	2211576775	67.785	1869406480	57.7763	1304993238	57.5687	881343758	57.6115
tm_.70_.80_plddt_.80_.90_11.tar.gz	9365326265	2366745500	71.5322	2059642100	64.3354	1427712357	64.4119	954084934	64.4002
tm_.70_.80_plddt_.80_.90_12.tar.gz	9093213048	2306800405	69.7138	2007667717	63.1297	1394057444	63.3289	933250766	62.8436
tm_.70_.80_plddt_.80_.90_13.tar.gz	9020428383	2292900733	69.387	1991520373	62.8038	1383287889	61.907	926285440	61.4796
tm_.70_.80_plddt_.80_.90_14.tar.gz	13269942512	3350546226	101.053	2924340316	91.6911	2029469272	91.3321	1356978495	90.7243
tm_.70_.80_plddt_.80_.90_15.tar.gz	13587289283	3427501341	148.234	2992028833	94.1947	2075824187	92.9485	1387482216	92.8163
tm_.70_.80_plddt_.80_.90_16.tar.gz	13591935451	3428385110	103.179	2992844882	92.8852	2076345604	93.0723	1387748271	92.5636
tm_.70_.80_plddt_.80_.90_17.tar.gz	7793961887	2241157588	70.004	1805777433	56.4954	1276345625	55.8555	877773700	54.3493
tm_.70_.80_plddt_.80_.90_18.tar.gz	5274662669	1712806247	55.0834	1286763096	41.7743	925342455	41.3505	652621454	37.8642
tm_.70_.80_plddt_.80_.90_19.tar.gz	40522363661	9115148786	277.548	8684109583	277.921	5836778792	277.332	3712554452	276.22
tm_.70_.80_plddt_.80_.90_20.tar.gz	26651459294	6197262745	183.475	5734148658	186.68	3894579486	186.777	2517390142	187.081
tm_.70_.80_plddt_.80_.90_21.tar.gz	26119037647	6075621833	179.738	5621791498	182.096	3818291197	179.813	2467995171	179.547
tm_.70_.80_plddt_.80_.90_22.tar.gz	26649452086	6197147101	183.521	5734034394	186.03	3894542974	185.997	2517387952	183.089
tm_.70_.80_plddt_.80_.90_23.tar.gz	25581771858	5949944134	175.834	5505358284	175.645	3739062904	177.02	2416726269	175.149
tm_.70_.80_plddt_.80_.90_24.tar.gz	25285944154	5883464759	173.93	5443376451	173.692	3697304991	173.529	2390083759	174.366
tm_.70_.80_plddt_.80_.90_25.tar.gz	25311031222	5887808798	173.989	5447392460	174.979	3699917076	176.134	2391721122	174.766
tm_.70_.80_plddt_.80_.90_26.tar.gz	25020287193	5821170066	292.584	5385840623	174.173	3658266882	171.113	2364841032	170.022
tm_.70_.80_plddt_.80_.90_27.tar.gz	25535558611	5949206206	175.664	5504612569	176.079	3738740633	174.431	2416706789	174.147
tm_.70_.80_plddt_.80_.90_28.tar.gz	25032663413	5823823345	172.156	5388497205	171.665	3659867497	171.379	2365716009	172.554
tm_.70_.80_plddt_.80_.90_29.tar.gz	25012054308	5823697800	172.174	5388366142	175.999	3659832895	175.29	2365685719	173.986
tm_.70_.80_plddt_.80_.90_30.tar.gz	24880339525	5794796344	171.325	5361665370	171.986	3641610423	172.238	2353811230	170.512
tm_.70_.80_plddt_.80_.90_31.tar.gz	25057170378	5828360468	172.489	5393028955	174.369	3662850012	174.959	2367459362	172.201
tm_.70_.80_plddt_.80_.90_32.tar.gz	25049777458	5826290487	172.484	5391024355	172.761	3661379682	172.474	2366436664	173.248
tm_.70_.80_plddt_.80_.90_33.tar.gz	25588206603	5951987318	176.156	5507396132	178.271	3740400628	178.716	2417504364	176.729
tm_.70_.80_plddt_.80_.90_34.tar.gz	26129104779	6076880201	179.807	5623031003	180.439	3818815735	181.9	2468105282	179.726
tm_.70_.80_plddt_.80_.90_35.tar.gz	25407863581	5909143391	175.05	5467996560	175.013	3713593413	177.453	2400094293	173.186
tm_.70_.80_plddt_.80_.90_36.tar.gz	35916045341	8132164025	245.471	7687833336	243.06	5183037404	246.414	3309959393	242.204
tm_.70_.80_plddt_.80_.90_37.tar.gz	55043310084	12169346742	371.507	11721910084	371	7853094983	370.524	4962584191	370.537
tm_.70_.80_plddt_.80_.90_38.tar.gz	54629281819	12078357512	369.048	11634458904	369.563	7794685262	368.083	4925844104	368.031
tm_.70_.80_plddt_.80_.90_39.tar.gz	52888943880	11700755101	358.484	11266133173	356.622	7549100689	355.881	4771736972	355.757
tm_.70_.80_plddt_.80_.90_40.tar.gz	54928289403	12156191103	599.144	11703046694	369.97	7842812688	369.877	4958281058	369.958
tm_.70_.80_plddt_.80_.90_41.tar.gz	54889551835	12147008597	371.402	11693912836	370.439	7836508488	369.743	4954091807	369.619
tm_.70_.80_plddt_.80_.90_42.tar.gz	54656356312	12101447377	369.236	11648304703	368.829	7806862269	369.185	4936241227	368.523
tm_.70_.80_plddt_.80_.90_43.tar.gz	37656634945	8280580129	254.526	8010795232	254.95	5361871884	254.836	3384294222	254.168
tm_.70_.80_plddt_.90_1_00.tar.gz	10035450268	2703969940	84.1841	2250020762	70.3263	1568280918	69.9153	1068372697	69.8339
tm_.70_.80_plddt_.90_1_01.tar.gz	5795970673	1856432155	60.0544	1402595732	45.8892	1002711833	45.4243	707108069	41.6496
tm_.70_.80_plddt_.90_1_02.tar.gz	8500722340	2306664183	71.9768	1910101940	59.54	1332869891	59.2396	909211796	59.2913
tm_.70_.80_plddt_.90_1_03.tar.gz	5701026996	1821406289	58.8988	1377638932	45.0452	984548927	44.5724	694040735	40.9627
tm_.70_.80_plddt_.90_1_04.tar.gz	38049895312	8459754241	264.725	8008444743	265.529	5328901036	264.043	3369064995	263.077
tm_.70_.80_plddt_.90_1_05.tar.gz	27826997309	6328788890	190.59	5875047984	194.111	3932976922	193.807	2510114680	193.485
tm_.70_.80_plddt_.90_1_06.tar.gz	27743348771	6311728092	190.095	5859794722	193.304	3922493792	192.918	2503101835	190.291
tm_.70_.80_plddt_.90_1_07.tar.gz	27238215994	6199881750	186.501	5755427645	189.091	3852889535	188.667	2458921990	185.565
tm_.70_.80_plddt_.90_1_08.tar.gz	27775278969	6317942759	190.211	5864222896	194.645	3925979245	193.916	2506027462	189.844
tm_.70_.80_plddt_.90_1_09.tar.gz	30615892349	6897979590	213.76	6450844943	210.469	4307671581	210.556	2738356114	208.797
tm_.70_.80_plddt_.90_1_10.tar.gz	54971600232	11942410541	373.902	11498523811	372.715	7604306337	372.991	4757863925	371.72
tm_.70_.80_plddt_.90_1_11.tar.gz	55275147017	12011895012	375.392	11562705053	374.778	7647589094	374.397	4785981622	373.487
tm_.70_.80_plddt_.90_1_12.tar.gz	54167904897	11776667314	368.157	11332784706	366.658	7496714626	366.646	4692913239	366.805
tm_.70_.80_plddt_.90_1_13.tar.gz	51385906003	11171167550	349.161	10751067875	349.944	7112157870	349.705	4452511388	349.142
tm_.70_.80_plddt_0_.40_00.tar.gz	59611	16375	0.027519	15457	0.0270322	11169	0.0263833	7889	0.0223978
tm_.80_.90_plddt_.50_.60_00.tar.gz	87999	22358	0.0344018	21907	0.0322981	15831	0.032667	10772	0.0275758
tm_.80_.90_plddt_.60_.70_00.tar.gz	435312228	98414270	3.12703	95859998	3.13927	65417783	3.1288	41506124	3.05226
tm_.80_.90_plddt_.70_.80_00.tar.gz	32034143132	7411493009	221.165	6968630832	221.355	4750593053	221.236	3054504950	220.673
tm_.80_.90_plddt_.70_.80_01.tar.gz	35988444165	8267530814	246.467	7823704681	244.255	5323561148	243.567	3410866819	243.418
tm_.80_.90_plddt_.70_.80_02.tar.gz	55667714378	12512647359	374.805	12068675038	373.704	8172366691	373.296	5186907892	373.542
tm_.80_.90_plddt_.70_.80_03.tar.gz	7719108165	1724667605	52.0898	1671947727	52.1461	1131301037	52.2574	716759204	52.084
tm_.80_.90_plddt_.80_.90_00.tar.gz	14124333721	3550898981	107.848	3097024710	98.3426	2140079240	98.1502	1428793914	97.1896
tm_.80_.90_plddt_.80_.90_01.tar.gz	14325794707	3603551074	109.37	3140414465	98.7415	2170611499	99.0749	1449853927	97.6561
tm_.80_.90_plddt_.80_.90_02.tar.gz	14349471142	3608685502	109.41	3145323264	99.4693	2173867423	98.1863	1451923747	98.2307
tm_.80_.90_plddt_.80_.90_03.tar.gz	14339564439	3606693648	109.559	3143332320	99.1917	2172588159	98.3856	1451124845	98.3262
tm_.80_.90_plddt_.80_.90_04.tar.gz	14331713051	3604980255	109.352	3141620427	99.1022	2171422943	98.4178	1450370363	98.198
tm_.80_.90_plddt_.80_.90_05.tar.gz	12814589424	3234642105	98.1675	2813020717	89.1327	1944704330	87.9199	1299711841	88.2287
tm_.80_.90_plddt_.80_.90_06.tar.gz	9843881700	2465643781	74.7905	2156701033	68.3941	1488073590	68.474	992275315	67.9642
tm_.80_.90_plddt_.80_.90_07.tar.gz	12892721240	3239378428	98.1776	2826152681	89.6204	1952733025	89.5655	1303798411	88.2371
tm_.80_.90_plddt_.80_.90_08.tar.gz	14364939347	3611862735	109.652	3148503025	99.4858	2175950617	99.7651	1453239120	98.45
tm_.80_.90_plddt_.80_.90_09.tar.gz	43919338189	9822277337	303.299	9374773198	303.66	6298564402	303.423	4003984879	303.475
tm_.80_.90_plddt_.80_.90_10.tar.gz	39056055435	8797554393	271.722	8343839142	271.24	5615408435	270.049	3580331248	269.299
tm_.80_.90_plddt_.80_.90_11.tar.gz	26677739891	6199562159	184.059	5736478306	185.39	3888696063	185.436	2511575142	182.871
tm_.80_.90_plddt_.80_.90_12.tar.gz	25617867494	5954012177	176.623	5509443683	176.096	3734828179	176.462	2412206312	177.876
tm_.80_.90_plddt_.80_.90_13.tar.gz	26146357479	6076400538	180.329	5622573729	182.715	3811509810	181.999	2461761534	178.498
tm_.80_.90_plddt_.80_.90_14.tar.gz	26140560003	6076052338	180.484	5622240032	182.81	3811144974	182.533	2461410379	180.142
tm_.80_.90_plddt_.80_.90_15.tar.gz	26145058570	6076333683	180.215	5622505459	181.627	3811535325	179.492	2461807799	180.222
tm_.80_.90_plddt_.80_.90_16.tar.gz	25600822869	5949869844	176.285	5505313564	175.984	3732122631	176.097	2410669885	176.641
tm_.80_.90_plddt_.80_.90_17.tar.gz	26678782577	6201457233	183.846	5738373729	184.555	3890118641	183.444	2512702420	182.676
tm_.80_.90_plddt_.80_.90_18.tar.gz	26671612744	6196830002	183.671	5733745151	184.048	3887088378	184.879	2510882832	184.941
tm_.80_.90_plddt_.80_.90_19.tar.gz	26142321223	6076807100	179.917	5623002816	182.545	3811898916	181.965	2462149050	179.151
tm_.80_.90_plddt_.80_.90_20.tar.gz	26127216588	6074165069	180	5620339402	182.606	3810059831	182.797	2460961395	181.076
tm_.80_.90_plddt_.80_.90_21.tar.gz	26095544319	6074188260	179.888	5620443669	180.195	3810142875	180.192	2460977846	180.12
tm_.80_.90_plddt_.80_.90_22.tar.gz	26090274805	6063503794	179.969	5610495437	183.995	3803406509	179.61	2456647142	180.437
tm_.80_.90_plddt_.80_.90_23.tar.gz	25953851724	6034734794	178.596	5583759816	183.796	3785317951	180.827	2444982754	177.863
tm_.80_.90_plddt_.80_.90_24.tar.gz	25437695002	5920862706	175.211	5478600424	176.934	3713893706	177.377	2398707581	173.595
tm_.80_.90_plddt_.80_.90_25.tar.gz	26108314669	6074326547	179.706	5620500375	180.673	3810094389	180.743	2460855811	177.722
tm_.80_.90_plddt_.80_.90_26.tar.gz	26136893228	6074115913	180.13	5620287406	182.655	3809833928	182.173	2460555329	179.788
tm_.80_.90_plddt_.80_.90_27.tar.gz	25613120555	5953374400	176.312	5508821804	178.87	3734301486	179.17	2411694849	175.111
tm_.80_.90_plddt_.80_.90_28.tar.gz	26135760472	6074183786	179.938	5620399196	179.945	3810014375	182.359	2460689970	179.172
tm_.80_.90_plddt_.80_.90_29.tar.gz	26143464223	6075734766	180.11	5621911973	180.694	3810963641	180.887	2461235909	179.751
tm_.80_.90_plddt_.80_.90_30.tar.gz	26147850787	6076730716	179.874	5622899597	183.074	3811662942	183.073	2461711971	181.606
tm_.80_.90_plddt_.80_.90_31.tar.gz	26088904413	6062912417	179.999	5610233351	182.332	3803071919	183.548	2456129140	176.905
tm_.80_.90_plddt_.80_.90_32.tar.gz	26148753114	6077582072	180.3	5623754540	186.505	3812246291	180.274	2462067004	177.919
tm_.80_.90_plddt_.80_.90_33.tar.gz	25848696232	6010227544	178.349	5561330065	178.824	3769927673	180.172	2434748506	176.192
tm_.80_.90_plddt_.80_.90_34.tar.gz	49322783826	10974966755	334.292	10521713872	333.643	7055201526	333.188	4464955029	332.792
tm_.80_.90_plddt_.80_.90_35.tar.gz	53361819834	11820440067	361.06	11373729406	361.139	7617963031	359.491	4810955970	359.975
tm_.80_.90_plddt_.80_.90_36.tar.gz	52830388541	11705503073	357.842	11261619454	357.269	7543319609	357.711	4764397192	355.848
tm_.80_.90_plddt_.80_.90_37.tar.gz	53999557259	11964209357	365.08	11511078284	365.844	7710370469	365.344	4869810550	362.876
tm_.80_.90_plddt_.80_.90_38.tar.gz	53811976328	11925545930	363.662	11472445014	363.944	7685019567	363.076	4854353047	362.642
tm_.80_.90_plddt_.80_.90_39.tar.gz	52846349796	11716511138	357.666	11268391891	358.165	7548901124	356.254	4769019338	356.449
tm_.80_.90_plddt_.80_.90_40.tar.gz	53342462471	11827634966	361.143	11374508523	359.541	7620319947	359.922	4814521294	359.469
tm_.80_.90_plddt_.80_.90_41.tar.gz	53322284337	11822737055	361.234	11369612527	360.177	7616955025	360.237	4812466169	360.059
tm_.80_.90_plddt_.80_.90_42.tar.gz	53300584455	11818188052	360.405	11365058700	360.916	7613928619	360.412	4810488692	358.393
tm_.80_.90_plddt_.80_.90_43.tar.gz	53106898760	11777544046	359.426	11324415492	359.768	7587006027	358.89	4793871373	358.32
tm_.80_.90_plddt_.80_.90_44.tar.gz	53016550539	11762556910	358.317	11309442349	357.152	7577426547	357.39	4788204051	357.088
tm_.80_.90_plddt_.80_.90_45.tar.gz	54767714177	12079202685	371.238	11666627131	371.55	7809666142	371.425	4925698629	369.828
tm_.80_.90_plddt_.90_1_00.tar.gz	14374720656	3587080818	110.199	3123921251	101.019	2144615517	99.3877	1430338790	99.5899
tm_.80_.90_plddt_.90_1_01.tar.gz	14049984148	3509097564	107.661	3055124776	97.0408	2097553152	98.5491	1399229780	97.3372
tm_.80_.90_plddt_.90_1_02.tar.gz	14043559812	3508047446	107.747	3053955089	97.1459	2096855667	97.8021	1398807179	96.9843
tm_.80_.90_plddt_.90_1_03.tar.gz	13095593078	3316782739	102.23	2862724126	90.8976	1969574575	91.8001	1317997879	90.4347
tm_.80_.90_plddt_.90_1_04.tar.gz	7554932965	2082171802	65.5877	1706557163	53.9271	1188242178	53.3162	809922429	52.9967
tm_.80_.90_plddt_.90_1_05.tar.gz	9492212696	2378706282	73.1808	2066534739	65.6479	1419158906	65.6213	947201231	65.3543
tm_.80_.90_plddt_.90_1_06.tar.gz	13617117581	3400020033	104.284	2961039473	95.2423	2032703059	95.3868	1355767792	94.3545
tm_.80_.90_plddt_.90_1_07.tar.gz	11668546901	3041555939	94.3626	2578277024	81.4803	1781337402	80.8348	1199741141	80.8119
tm_.80_.90_plddt_.90_1_08.tar.gz	44863931194	9890683816	310.899	9441106656	309.486	6263748899	309.982	3943262835	307.568
tm_.80_.90_plddt_.90_1_09.tar.gz	26386981137	6027118572	182.054	5584251108	185.139	3738189046	182.844	2389665458	181.45
tm_.80_.90_plddt_.90_1_10.tar.gz	26487415562	6050814270	182.529	5606300413	184.066	3752913220	183.407	2399088603	183.317
tm_.80_.90_plddt_.90_1_11.tar.gz	27037592700	6175443798	186.527	5721668399	187.631	3830150693	187.733	2448498888	184.805
tm_.80_.90_plddt_.90_1_12.tar.gz	27604200885	6301874977	190.214	5838841466	193.928	3908512642	192.067	2498542275	190.272
tm_.80_.90_plddt_.90_1_13.tar.gz	27056786576	6180800301	186.553	5727050287	187.815	3833720507	188.632	2450594649	186.147
tm_.80_.90_plddt_.90_1_14.tar.gz	27044902139	6177543819	186.456	5723837091	190.253	3831621234	189.599	2449306467	186.858
tm_.80_.90_plddt_.90_1_15.tar.gz	26416130936	6032998881	182.138	5589891730	185.029	3741828311	185.794	2391837513	181.115
tm_.80_.90_plddt_.90_1_16.tar.gz	26995936932	6167471790	186.228	5719839453	189.226	3828843509	188.565	2447417972	186.289
tm_.80_.90_plddt_.90_1_17.tar.gz	27578951070	6303762906	190.232	5840729270	192.665	3909769697	193.204	2499264545	190.361
tm_.80_.90_plddt_.90_1_18.tar.gz	27033630180	6171797745	186.542	5723848200	189.532	3831462770	187.694	2449124233	187.062
tm_.80_.90_plddt_.90_1_19.tar.gz	27561664069	6303135507	190.195	5840100514	192.816	3909403143	190.104	2499105640	189.331
tm_.80_.90_plddt_.90_1_20.tar.gz	27592606819	6302373078	190.266	5839336722	192.228	3908856167	192.723	2498720563	189.587
tm_.80_.90_plddt_.90_1_21.tar.gz	27590481373	6299757188	190.088	5836718528	193.314	3907165049	191.199	2497771501	188.78
tm_.80_.90_plddt_.90_1_22.tar.gz	27588945763	6298906939	190.321	5835866431	192.925	3906647414	192.267	2497511806	189.316
tm_.80_.90_plddt_.90_1_23.tar.gz	27583795136	6298396437	190.32	5835354357	193.733	3906236843	191.08	2497163998	191.353
tm_.80_.90_plddt_.90_1_24.tar.gz	27603524099	6301916603	190.306	5838879691	190.99	3908573349	193.248	2498645905	190.014
tm_.80_.90_plddt_.90_1_25.tar.gz	27590801605	6299242517	190.15	5836204317	192.39	3906858879	193.005	2497633579	188.513
tm_.80_.90_plddt_.90_1_26.tar.gz	33329084383	7403913259	231.064	7201947430	231.05	4788342152	229.117	3025928454	204.811
tm_.80_.90_plddt_.90_1_27.tar.gz	53999623551	11756730217	367.107	11303618066	367.975	7467081344	367.898	4666215572	367.896
tm_.80_.90_plddt_.90_1_28.tar.gz	53736538455	11702854073	365.819	11249741419	364.62	7432218744	364.602	4645270746	363.605
tm_.80_.90_plddt_.90_1_29.tar.gz	52549850217	11445547118	357.671	11001680310	356.527	7268438468	356.609	4543016863	356.639
tm_.80_.90_plddt_.90_1_30.tar.gz	52542427050	11443298405	357.851	10999457515	356.575	7266903021	356.472	4542031020	356.047
tm_.80_.90_plddt_.90_1_31.tar.gz	52135963423	11360826653	354.472	10916448537	355.238	7213205278	353.709	4509795383	352.221
tm_.80_.90_plddt_.90_1_32.tar.gz	52039021926	11340056697	354.112	10896199614	353.504	7200044500	353.328	4501856445	352.153
tm_.80_.90_plddt_.90_1_33.tar.gz	53181777881	11588365922	362.188	11135277637	360.797	7357915401	360.41	4600416506	359.732
tm_.80_.90_plddt_.90_1_34.tar.gz	51834724761	11298645631	353.045	10854781285	351.751	7173352137	351.387	4485890378	350.543
tm_.80_.90_plddt_.90_1_35.tar.gz	52587541507	11464916558	357.488	11013671595	356.516	7278692459	356.538	4552132931	355.98
tm_.80_.90_plddt_.90_1_36.tar.gz	47885732462	10427578019	326.3	10027465189	326.158	6626069568	325.124	4142565518	324.465
tm_.90_1_plddt_.70_.80_00.tar.gz	219537324	48177784	1.62654	47160790	1.67597	31731310	1.6391	19945676	1.57048
tm_.90_1_plddt_.80_.90_00.tar.gz	42932916593	9592197516	297.182	9141260657	298.982	6127149077	297.435	3884246794	297.476
tm_.90_1_plddt_.80_.90_01.tar.gz	41916294464	9356831973	287.389	8921959293	286.309	5973569028	285.13	3781084779	283.795
tm_.90_1_plddt_.80_.90_02.tar.gz	58892730585	12944836985	398.601	12500901243	399.191	8339317220	397.173	5240731517	397.228
tm_.90_1_plddt_.80_.90_03.tar.gz	59453184969	13075636915	402.604	12622533651	401.08	8421735424	401.159	5294167510	399.686
tm_.90_1_plddt_.80_.90_04.tar.gz	39744681328	8721804158	269.413	8434314805	268.182	5625119446	268.421	3533710637	267.901
tm_.90_1_plddt_.90_1_00.tar.gz	28233911765	6393077663	196.831	5968556216	197.879	3981193937	197.57	2536771400	197.691
tm_.90_1_plddt_.90_1_01.tar.gz	47393001011	10372627596	329.71	9925310510	331.291	6554959468	330.537	4100198554	330.08
tm_.90_1_plddt_.90_1_02.tar.gz	28160699565	6391526484	195.171	5937898636	195.855	3947908731	195.18	2502717297	192.499
tm_.90_1_plddt_.90_1_03.tar.gz	28135370954	6385962776	194.838	5932306726	196.97	3944526466	195.822	2500887716	193.323
tm_.90_1_plddt_.90_1_04.tar.gz	28150349245	6389443470	194.99	5935807078	196.83	3946698016	195.472	2502044557	193.225
tm_.90_1_plddt_.90_1_05.tar.gz	28143687947	6388829470	195.005	5935177723	195.044	3946319330	194.281	2501909926	192.766
tm_.90_1_plddt_.90_1_06.tar.gz	28730406180	6518975921	257.402	6056065154	201.071	4026704163	201.264	2552872999	196.979
tm_.90_1_plddt_.90_1_07.tar.gz	28746757458	6522027912	198.85	6059116621	200.494	4028587599	199.796	2553915805	197.15
tm_.90_1_plddt_.90_1_08.tar.gz	28866341242	6549006379	199.627	6086110919	200.903	4045427229	199.596	2563535599	197.541
tm_.90_1_plddt_.90_1_09.tar.gz	28862563769	6547832285	199.292	6084939457	199.728	4044657558	200.057	2563122707	197.411
tm_.90_1_plddt_.90_1_10.tar.gz	28250321543	6409347763	195.394	5955708733	195.849	3959135371	196.569	2509222403	193.728
tm_.90_1_plddt_.90_1_11.tar.gz	28236754024	6407076416	195.155	5953433128	197.237	3957584508	195.404	2508216554	192.918
tm_.90_1_plddt_.90_1_12.tar.gz	27643370522	6273366883	190.964	5828979888	192.967	3874957403	192.999	2455987154	189.124
tm_.90_1_plddt_.90_1_13.tar.gz	27599581756	6271305468	190.92	5826917488	192.844	3873632558	192.2	2455155546	189.016
tm_.90_1_plddt_.90_1_14.tar.gz	28174121319	6398676568	194.773	5945030173	196.086	3952345270	196.305	2505245210	193.442
tm_.90_1_plddt_.90_1_15.tar.gz	28206168505	6400242882	195.113	5946598445	196.204	3953362406	196.348	2505846617	193.147
tm_.90_1_plddt_.90_1_16.tar.gz	27699393775	6288525792	191.478	5842563744	193.273	3884362305	192.955	2462298837	189.671
tm_.90_1_plddt_.90_1_17.tar.gz	28133657901	6393751436	194.667	5940099006	195.413	3949361535	193.477	2503582361	193.112
tm_.90_1_plddt_.90_1_18.tar.gz	27554515006	6258035404	190.57	5813703225	191.212	3865489347	191.494	2450588231	189.243
tm_.90_1_plddt_.90_1_19.tar.gz	28066465345	6371165095	194.309	5918115424	195.857	3935363241	194.462	2495288300	192.986
tm_.90_1_plddt_.90_1_20.tar.gz	28101992016	6379821579	194.522	5926161584	195.193	3940648458	196.706	2498577666	192.683
tm_.90_1_plddt_.90_1_21.tar.gz	28094127706	6377624641	194.522	5923961257	196.558	3939294202	195.464	2497821893	193.348
tm_.90_1_plddt_.90_1_22.tar.gz	27514784688	6246483739	190.24	5802076502	191.566	3858284003	192.666	2446527682	188.147
tm_.90_1_plddt_.90_1_23.tar.gz	28665144257	6505665569	245.401	6042743562	199.415	4018365243	199.542	2548089148	197.134
tm_.90_1_plddt_.90_1_24.tar.gz	28079465324	6374534842	194.456	5920869371	195.029	3937322596	194.832	2496726991	192.876
tm_.90_1_plddt_.90_1_25.tar.gz	28080413481	6375166431	194.241	5921504160	194.987	3937711493	195.367	2496883294	192.38
tm_.90_1_plddt_.90_1_26.tar.gz	28079188137	6377102105	194.762	5923457787	195.524	3939130459	196.102	2497826384	192.961
tm_.90_1_plddt_.90_1_27.tar.gz	47411171091	10357426458	324.295	9913516253	324.22	6523709949	324.075	4059261596	322.469
tm_.90_1_plddt_.90_1_28.tar.gz	51847650586	11285891896	354.465	10832825848	353.369	7122186780	352.56	4424349904	352.509
tm_.90_1_plddt_.90_1_29.tar.gz	51792991380	11274971284	354.198	10821907510	354.115	7115234571	352.591	4420323646	351.683
tm_.90_1_plddt_.90_1_30.tar.gz	50761427271	11050818255	346.643	10607030582	345.262	6973794806	344.76	4332213112	345.435
tm_.90_1_plddt_.90_1_31.tar.gz	50411106383	10976384635	344.024	10533912135	344.271	6926475979	344.343	4303675204	342.881
tm_.90_1_plddt_.90_1_32.tar.gz	50511490872	11001715007	344.458	10557901899	343.188	6942370659	343.239	4313725471	342.478
tm_.90_1_plddt_.90_1_33.tar.gz	50660462564	11031427595	346.596	10587608506	346.291	6961588901	345.925	4325139425	345.708
tm_.90_1_plddt_.90_1_34.tar.gz	50441086291	10985002294	344.621	10541183928	342.806	6931984932	343.327	4307782161	343.079
tm_.90_1_plddt_.90_1_35.tar.gz	51428619491	11200278090	351.889	10747249275	350.235	7067568719	350.045	4392214922	350.072
tm_.90_1_plddt_.90_1_36.tar.gz	50957759034	11091750702	348.58	10647934638	347.976	7000102957	348.028	4347903777	347.405
tm_.90_1_plddt_.90_1_37.tar.gz	50832810665	11065688950	347.345	10621870443	346.72	6983449508	347.075	4338097216	346.903
tm_.90_1_plddt_.90_1_38.tar.gz	50279530458	10952623708	343.46	10508808412	342.26	6911465961	341.957	4295817615	341.323
tm_.90_1_plddt_.90_1_39.tar.gz	48941664491	10661567410	333.895	10229098270	332.961	6727815924	332.764	4182066400	332.3
tm_.90_1_plddt_.90_1_40.tar.gz	50194929595	10937725096	342.274	10493976244	342.179	6901962984	340.898	4290193360	340.136
tm_.90_1_plddt_.90_1_41.tar.gz	50187859681	10933629315	342.844	10489809944	343.206	6899498500	343.028	4288904673	342.534
tm_.90_1_plddt_.90_1_42.tar.gz	50138081177	10923173302	342.005	10479366250	342.052	6892696086	342.622	4284795634	342.188
tm_.90_1_plddt_.90_1_43.tar.gz	49811984830	10852395788	339.418	10411855914	340.704	6848218897	338.215	4257029770	338.271
tm_.90_1_plddt_.90_1_44.tar.gz	49060407608	10689889936	334.911	10255320589	334.933	6745604161	334.448	4193647435	334.997
tm_.90_1_plddt_.90_1_45.tar.gz	49550892228	10797076134	338.432	10357959815	336.95	6813451907	337.05	4236091378	336.836
tm_.90_1_plddt_.90_1_46.tar.gz	51334329043	11182010589	350.301	10728975490	350.705	7056070738	349.662	4385600074	348.903
tm_.90_1_plddt_.90_1_47.tar.gz	50155496472	10928055096	342.232	10484241392	342.341	6896069723	342.156	4287051120	341.886
tm_.90_1_plddt_.90_1_48.tar.gz	51015507803	11117479821	348.028	10664417690	348.084	7015479993	348.438	4362124775	347.997
tm_.90_1_plddt_.90_1_49.tar.gz	49974847979	10890816097	340.948	10447026458	339.844	6872561635	339.913	4273382089	339.657
tm_.90_1_plddt_.90_1_50.tar.gz	49983002908	10892663955	341.685	10448847269	340.094	6873796035	339.832	4274211305	339.131
tm_.90_1_plddt_.90_1_51.tar.gz	50951281213	11107360417	347.438	10654301701	346.296	7009139549	345.983	4358526689	345.755
tm_.90_1_plddt_.90_1_52.tar.gz	50567712720	11023286516	342.999	10573801019	343.766	6956052174	343.536	4325395448	343.281
tm_.90_1_plddt_.90_1_53.tar.gz	50951719934	11104970515	347.15	10651911380	348.124	7007807935	348.084	4357913861	347.901
tm_.90_1_plddt_.90_1_54.tar.gz	51066237321	11127571971	348.849	10675194301	348.048	7022296077	347.246	4366085224	346.602
tm_.90_1_plddt_.90_1_55.tar.gz	11565652725	2466314251	78.9864	2404834283	79.0611	1577980732	78.7233	977050603	78.8126
tm_0_.40_plddt_.40_.50_00.tar.gz	13795673045	3888916627	114.672	3425703841	99.9608	2487151605	98.9987	1693258607	94.9206
tm_0_.40_plddt_.40_.50_01.tar.gz	13785741906	3884858918	114.619	3421425854	99.9092	2483639681	98.8366	1690535014	94.7931
tm_0_.40_plddt_.40_.50_02.tar.gz	13435816850	3790786586	111.918	3339034309	97.5204	2424500285	96.5259	1650844769	92.3481
tm_0_.40_plddt_.40_.50_03.tar.gz	13508619729	3811300147	112.476	3357071148	98.0177	2437589629	97.033	1659727728	92.5738
tm_0_.40_plddt_.40_.50_04.tar.gz	13232308125	3731678107	109.99	3286849252	95.9624	2386199715	94.9238	1624392313	91.2876
tm_0_.40_plddt_.40_.50_05.tar.gz	13210061769	3721637087	109.711	3277342438	95.6212	2378311979	94.7067	1618201501	91.1409
tm_0_.40_plddt_.40_.50_06.tar.gz	13793442460	3886324183	114.569	3422711874	99.8128	2484402360	98.8831	1690898104	95.4124
tm_0_.40_plddt_.40_.50_07.tar.gz	13513499644	3810340438	112.297	3356035858	98.0198	2436269845	97.036	1658353343	93.3689
tm_0_.40_plddt_.40_.50_08.tar.gz	13233486671	3728080466	110.016	3283068309	95.897	2382445310	95.0235	1620958780	91.5812
tm_0_.40_plddt_.40_.50_09.tar.gz	13794831804	3888614555	114.828	3424998156	100.076	2486553173	99.0796	1692776768	95.0319
tm_0_.40_plddt_.40_.50_10.tar.gz	13792881076	3887292050	114.799	3423683933	100.032	2485397518	99.0437	1691828350	95.3554
tm_0_.40_plddt_.40_.50_11.tar.gz	13237574684	3730796818	110.108	3285731748	96.0085	2384766116	95.0428	1622873910	90.9183
tm_0_.40_plddt_.40_.50_12.tar.gz	13793058604	3893064340	114.98	3429445618	100.271	2491024999	99.2057	1696900947	94.9102
tm_0_.40_plddt_.40_.50_13.tar.gz	13794633043	3888740773	114.817	3425127223	100.111	2486694892	99.1056	1692914678	94.8087
tm_0_.40_plddt_.40_.50_14.tar.gz	11703575600	3358589230	99.8129	2904433545	85.4449	2111707924	84.5572	1441712078	80.6213
tm_0_.40_plddt_.40_.50_15.tar.gz	8181094306	2477551506	75.0772	2023584302	60.812	1477875473	60.1241	1017906424	57.9654
tm_0_.40_plddt_.40_.50_16.tar.gz	8010034217	2425635320	73.5156	1980923875	59.538	1446597367	58.9293	996264981	56.5751
tm_0_.40_plddt_.40_.50_17.tar.gz	8748443681	2492552423	74.3078	2097223052	61.8713	1509719549	61.1683	1018569330	60.7177
tm_0_.40_plddt_.40_.50_18.tar.gz	9207825242	2446169249	71.4153	2132133735	63.4674	1509131713	63.8203	992939775	63.4086
tm_0_.40_plddt_.40_.50_19.tar.gz	9242852222	2454793684	71.5611	2140098437	64.0521	1514755060	64.2329	996845452	63.6755
tm_0_.40_plddt_.40_.50_20.tar.gz	9295223810	2468526623	71.9816	2153841640	64.4545	1524878586	65.565	1003719621	63.8426
tm_0_.40_plddt_.40_.50_21.tar.gz	9242020688	2801060572	83.537	2484460645	73.2992	1851896740	72.8162	1303502721	64.6844
tm_0_.40_plddt_.40_.50_22.tar.gz	9366582197	2747104978	81.5967	2430581727	71.4385	1790891288	70.8533	1242773405	64.7856
tm_0_.40_plddt_.40_.50_23.tar.gz	9464506710	2865797077	85.6826	2543573270	75.2583	1895500397	74.6253	1334103385	66.2849
tm_0_.40_plddt_.40_.50_24.tar.gz	12888361240	3689528458	109.16	3254822682	95.3246	2376597966	94.4009	1629980743	88.6162
tm_0_.40_plddt_.40_.50_25.tar.gz	13241256381	3730246650	110.024	3285181520	95.8397	2383992933	94.8326	1622079339	91.1259
tm_0_.40_plddt_.40_.50_26.tar.gz	13240268675	3729709932	109.94	3284651970	95.8239	2383549637	94.8997	1621696147	90.9285
tm_0_.40_plddt_.40_.50_27.tar.gz	13518195811	3809711779	112.371	3355372225	97.9478	2435295656	97.0244	1657325536	93.3732
tm_0_.40_plddt_.40_.50_28.tar.gz	13238395066	3731581828	110.107	3286513701	96.0015	2385496623	95.0156	1623548623	91.0821
tm_0_.40_plddt_.40_.50_29.tar.gz	12737859931	3601186860	106.393	3156254410	92.2966	2290502506	91.3285	1558917854	87.8308
tm_0_.40_plddt_.40_.50_30.tar.gz	8025521053	2426947222	77.0504	1982333586	59.1312	1447118015	58.5167	996179646	57.0106
tm_0_.40_plddt_.40_.50_31.tar.gz	8188737205	2477748708	74.7045	2023802673	60.4478	1477646684	59.785	1017402028	58.1406
tm_0_.40_plddt_.40_.50_32.tar.gz	24227305189	6582123273	211.521	6122019528	196.942	4439363885	195.382	3028634335	172.126
tm_0_.40_plddt_.40_.50_33.tar.gz	29241293891	7421134931	218.474	6966685306	204.119	4938566051	201.966	3258930449	203.16
tm_0_.40_plddt_.40_.50_34.tar.gz	25971335178	6556123001	187.657	6092397523	177.652	4298184997	177.188	2815973084	179.358
tm_0_.40_plddt_.40_.50_35.tar.gz	25449861299	6429007391	183.928	5974641644	178.851	4215699843	176.206	2762550212	174.686
tm_0_.40_plddt_.40_.50_36.tar.gz	25981028413	6559554866	187.639	6095852730	182.131	4301036156	178.299	2818214758	176.659
tm_0_.40_plddt_.40_.50_37.tar.gz	25440608335	6422606184	184.167	5968126382	175.41	4209674516	175.949	2757242253	173.737
tm_0_.40_plddt_.40_.50_38.tar.gz	25978657159	6554310781	187.823	6090611279	181.646	4296059172	180.512	2813810946	177.459
tm_0_.40_plddt_.40_.50_39.tar.gz	25437041048	6425613695	184.131	5971113725	177.341	4212831395	177.963	2760204447	174.55
tm_0_.40_plddt_.40_.50_40.tar.gz	25325147237	6399599727	183.515	5947045952	175.945	4194121216	173.174	2746228704	174.668
tm_0_.40_plddt_.40_.50_41.tar.gz	24931757590	6295762202	180.331	5851242499	172.867	4128256876	173.114	2704839997	171.342
tm_0_.40_plddt_.40_.50_42.tar.gz	25930966618	6553966751	187.965	6090106323	178.808	4296043444	179.995	2813894287	178.998
tm_0_.40_plddt_.40_.50_43.tar.gz	25971004510	6558127660	187.819	6094372651	181.699	4299954587	180.767	2817380150	177.677
tm_0_.40_plddt_.40_.50_44.tar.gz	25454833187	6430998489	184.351	5976539344	175.062	4217325651	178.457	2763750578	173.033
tm_0_.40_plddt_.40_.50_45.tar.gz	25452649364	6429437520	184.262	5975023966	173.975	4216080941	175.156	2762783588	173.891
tm_0_.40_plddt_.40_.50_46.tar.gz	25453737508	6431718061	184.38	5977288773	179.124	4218241916	177.832	2764707893	175.906
tm_0_.40_plddt_.40_.50_47.tar.gz	25450873510	6428892782	183.972	5974513500	177.157	4215623076	175.078	2762435156	174.305
tm_0_.40_plddt_.40_.50_48.tar.gz	33619531908	8358633722	241.059	7909635130	230.259	5570542993	228.586	3642937656	226.846
tm_0_.40_plddt_.40_.50_49.tar.gz	52933834421	12934181016	376.942	12479861427	362.823	8772773239	358.714	5726084666	355.219
tm_0_.40_plddt_.40_.50_50.tar.gz	52312637278	12801468369	373.955	12350424679	359.174	8686657333	355.555	5674206146	350.683
tm_0_.40_plddt_.40_.50_51.tar.gz	52646019360	12918724887	378.254	12464360195	363.731	8776460331	360.159	5741749400	353.373
tm_0_.40_plddt_.40_.50_52.tar.gz	10805044282	2716209275	86.0869	2657819710	84.3199	1897220914	83.6253	1266934421	73.4948
tm_0_.40_plddt_.50_.60_00.tar.gz	13242234057	3727863620	109.236	3264681795	94.5421	2373923934	93.5755	1623297563	90.7914
tm_0_.40_plddt_.50_.60_01.tar.gz	12950655358	3649696666	106.868	3195687043	92.4235	2324139893	91.4934	1589574597	88.2307
tm_0_.40_plddt_.50_.60_02.tar.gz	12953797590	3650362411	106.68	3196357006	92.2899	2324576361	91.3827	1589815664	88.2275
tm_0_.40_plddt_.50_.60_03.tar.gz	12965969601	3649424783	106.6	3195174900	92.185	2322679604	91.3689	1587667549	88.2901
tm_0_.40_plddt_.50_.60_04.tar.gz	12959127559	3648728738	106.69	3194561553	92.2653	2322530620	91.3996	1587814343	88.5917
tm_0_.40_plddt_.50_.60_05.tar.gz	12961334713	3650128572	106.904	3195877393	92.4841	2323656941	91.5413	1588737399	88.5607
tm_0_.40_plddt_.50_.60_06.tar.gz	12963399482	3650784424	106.909	3196554600	92.4203	2324189730	91.5186	1589132633	88.6452
tm_0_.40_plddt_.50_.60_07.tar.gz	12832020543	3615343170	105.726	3165449461	91.4849	2301915964	90.526	1574160666	87.7773
tm_0_.40_plddt_.50_.60_08.tar.gz	12367656388	3518238539	103.234	3054781544	88.6808	2223286974	87.7356	1522694588	84.7992
tm_0_.40_plddt_.50_.60_09.tar.gz	7478027403	2332254657	70.6635	1878282378	56.4866	1376872138	55.8694	955404680	52.5452
tm_0_.40_plddt_.50_.60_10.tar.gz	7330750726	2285873075	69.3418	1841161472	55.3688	1349674369	54.7571	936525344	51.2333
tm_0_.40_plddt_.50_.60_11.tar.gz	7338858129	2287343433	69.3047	1842636371	55.4314	1350634075	54.7977	937112809	51.6774
tm_0_.40_plddt_.50_.60_12.tar.gz	7336845064	2286374660	69.2894	1841669089	55.2924	1349824964	54.772	936448352	51.1925
tm_0_.40_plddt_.50_.60_13.tar.gz	7336578646	2286292827	69.2647	1841583818	55.3137	1349747535	54.7557	936392212	51.2693
tm_0_.40_plddt_.50_.60_14.tar.gz	7330098654	2285349014	69.2457	1840638459	55.3271	1349152674	54.7302	936069652	51.2478
tm_0_.40_plddt_.50_.60_15.tar.gz	7331567891	2285085282	69.2727	1840376485	55.3024	1348835628	54.7235	935752265	51.2046
tm_0_.40_plddt_.50_.60_16.tar.gz	7329513368	2285422066	69.2118	1840739931	55.3388	1349314563	54.7475	936262902	51.3536
tm_0_.40_plddt_.50_.60_17.tar.gz	7719204289	2306420952	69.1841	1892699544	56.246	1375543424	55.5608	943241523	53.736
tm_0_.40_plddt_.50_.60_18.tar.gz	8808395642	2355657953	68.5045	2036499663	60.5867	1447143378	60.5403	960905213	60.3889
tm_0_.40_plddt_.50_.60_19.tar.gz	8867414397	2372240115	68.8046	2052481298	60.9989	1459308495	60.846	969620298	61.0039
tm_0_.40_plddt_.50_.60_20.tar.gz	8976106347	2643101740	78.0179	2316206744	67.5946	1710118809	66.9806	1192208441	61.7266
tm_0_.40_plddt_.50_.60_21.tar.gz	8811559458	2608376418	77.0753	2290404389	66.8232	1694725380	66.1908	1184931094	60.513
tm_0_.40_plddt_.50_.60_22.tar.gz	11443516079	3308576901	97.1325	2902596062	84.1975	2130825181	83.4758	1474632992	78.535
tm_0_.40_plddt_.50_.60_23.tar.gz	12706834233	3573819683	104.469	3128840772	90.4913	2273822389	89.502	1553762321	86.8999
tm_0_.40_plddt_.50_.60_24.tar.gz	12700019380	3573479448	104.62	3128498792	90.3848	2273941009	89.5379	1554148852	86.535
tm_0_.40_plddt_.50_.60_25.tar.gz	11780393069	3361588642	98.9359	2907397884	84.5283	2115308268	83.5788	1448471860	80.8965
tm_0_.40_plddt_.50_.60_26.tar.gz	7358090757	2289499950	69.4098	1844796863	55.4608	1351696261	54.8568	937383278	51.9428
tm_0_.40_plddt_.50_.60_27.tar.gz	7506499354	2336589443	70.8315	1882625060	56.5951	1379535303	56.006	956805784	52.539
tm_0_.40_plddt_.50_.60_28.tar.gz	7349564971	2288449706	69.3677	1843742618	55.4692	1351153643	54.8844	937208612	51.6914
tm_0_.40_plddt_.50_.60_29.tar.gz	7352167908	2288988015	69.4246	1844283432	55.4651	1351502569	54.8588	937403154	51.8649
tm_0_.40_plddt_.50_.60_30.tar.gz	7656733621	2382576172	72.2352	1919341049	57.7394	1406421290	57.0906	975425429	54.0637
tm_0_.40_plddt_.50_.60_31.tar.gz	7348935884	2288056004	69.3888	1843349680	55.4566	1350796080	54.8127	936901677	51.3801
tm_0_.40_plddt_.50_.60_32.tar.gz	7343552236	2287389709	69.3945	1842684644	55.4219	1350447108	54.8406	936785904	51.5632
tm_0_.40_plddt_.50_.60_33.tar.gz	7423942433	2311144323	70.086	1861482847	55.9926	1363872120	55.3694	945815742	52.2546
tm_0_.40_plddt_.50_.60_34.tar.gz	25832648413	6601527796	200.523	6162675935	186.522	4367642113	184.76	2902891163	177.805
tm_0_.40_plddt_.50_.60_35.tar.gz	26404332155	6478705639	185.412	6033878038	184.811	4219462718	185.024	2750021725	182.869
tm_0_.40_plddt_.50_.60_36.tar.gz	25503523982	6265793532	178.62	5820979001	174.966	4070252003	177.055	2652307956	174.037
tm_0_.40_plddt_.50_.60_37.tar.gz	25485125436	6261171396	178.428	5816313572	173.822	4066270621	174.851	2649124171	172.463
tm_0_.40_plddt_.50_.60_38.tar.gz	26027800425	6395632785	182.301	5941509187	179.88	4153920447	180.745	2706263210	178.334
tm_0_.40_plddt_.50_.60_39.tar.gz	25339104108	6226734186	177.459	5784425420	173.488	4044022023	175.518	2634645116	174.552
tm_0_.40_plddt_.50_.60_40.tar.gz	25489517928	6265637247	178.396	5820758365	173.688	4069768767	174.17	2651660311	174.082
tm_0_.40_plddt_.50_.60_41.tar.gz	25512205092	6268648160	178.474	5823799946	175.777	4072299636	174.805	2653712813	173.168
tm_0_.40_plddt_.50_.60_42.tar.gz	25517801451	6269793217	178.87	5824958200	177.124	4073208735	176.742	2654382202	175.145
tm_0_.40_plddt_.50_.60_43.tar.gz	40695757413	9751443720	280.097	9297544596	277.297	6473522554	275.74	4195528831	273.871
tm_0_.40_plddt_.50_.60_44.tar.gz	54585885220	12941977665	373.333	12488191386	368.003	8682045726	367.555	5616665445	366.978
tm_0_.40_plddt_.50_.60_45.tar.gz	52163849459	12389318079	357.726	11953950443	349.535	8316423621	349.261	5385352960	349.243
tm_0_.40_plddt_.50_.60_46.tar.gz	10113908845	2386772754	70.2877	2330121155	68.527	1621979148	68.2556	1051783310	68.1221
tm_0_.40_plddt_.60_.70_00.tar.gz	12714088400	3477908126	101.391	3033216843	87.4214	2186138830	87.2213	1485394744	86.4421
tm_0_.40_plddt_.60_.70_01.tar.gz	12442898591	3401497522	99.2435	2965922800	85.5199	2137060073	85.6445	1451604546	84.9634
tm_0_.40_plddt_.60_.70_02.tar.gz	12703500270	3474177102	101.273	3029284337	87.3369	2183038856	87.2655	1483074425	86.2779
tm_0_.40_plddt_.60_.70_03.tar.gz	8576539310	2544715637	76.061	2109320692	62.3314	1534204462	61.697	1056481417	59.3408
tm_0_.40_plddt_.60_.70_04.tar.gz	6076112530	1977296426	60.5596	1551153006	47.1799	1139971524	46.696	796733049	42.8926
tm_0_.40_plddt_.60_.70_05.tar.gz	6342114707	2063021073	63.2532	1618359115	49.2324	1189192725	48.6947	830969051	44.7773
tm_0_.40_plddt_.60_.70_06.tar.gz	6158772673	2001829692	61.3426	1570619097	47.8395	1153969676	47.2627	806246668	43.2834
tm_0_.40_plddt_.60_.70_07.tar.gz	6101500190	1983407634	60.7928	1556238977	47.3763	1143419079	46.8595	798898245	43.0336
tm_0_.40_plddt_.60_.70_08.tar.gz	6347418250	2063941614	63.346	1619296234	49.3006	1189825318	48.7765	831372874	44.7711
tm_0_.40_plddt_.60_.70_09.tar.gz	6214540186	2020957403	62.0085	1585550978	48.31	1165042508	47.7558	814069951	43.9378
tm_0_.40_plddt_.60_.70_10.tar.gz	6212051901	2020326434	61.9389	1584956035	48.2184	1164599744	47.7339	813761495	43.6442
tm_0_.40_plddt_.60_.70_11.tar.gz	6075191627	1976626244	60.5968	1550520699	47.2067	1139411438	46.7214	796259521	42.6823
tm_0_.40_plddt_.60_.70_12.tar.gz	6337867673	2062388128	63.2374	1617716310	49.2501	1188781617	48.7204	830759798	44.7891
tm_0_.40_plddt_.60_.70_13.tar.gz	6805016774	2083646896	63.0185	1679245260	50.3418	1221701342	49.807	842682576	47.4679
tm_0_.40_plddt_.60_.70_14.tar.gz	8464907512	2302063213	67.3129	1983808138	57.979	1420961865	58.127	958786380	57.942
tm_0_.40_plddt_.60_.70_15.tar.gz	10201137775	2881786584	84.6844	2510071791	72.8301	1828530873	72.1675	1259437950	69.882
tm_0_.40_plddt_.60_.70_16.tar.gz	12993752460	3549265637	103.564	3095125460	89.2785	2229565312	88.9626	1514042142	88.2588
tm_0_.40_plddt_.60_.70_17.tar.gz	6536262183	2117345388	64.9077	1663414676	50.6096	1221526466	50.0784	852879810	46.1468
tm_0_.40_plddt_.60_.70_18.tar.gz	6513609971	2113520728	64.7952	1659587964	50.5064	1219150430	49.9777	851612909	45.8919
tm_0_.40_plddt_.60_.70_19.tar.gz	6508539781	2111980197	64.7479	1658060690	50.4829	1217928634	49.8721	850676163	45.9248
tm_0_.40_plddt_.60_.70_20.tar.gz	6507057895	2112308382	64.7896	1658374857	50.5315	1218303695	49.9726	851058095	46.0018
tm_0_.40_plddt_.60_.70_21.tar.gz	6504676748	2111293631	64.7396	1657358439	50.5099	1217471179	49.9082	850408489	45.9139
tm_0_.40_plddt_.60_.70_22.tar.gz	6497615338	2109995065	64.717	1656066121	50.4055	1216603887	49.854	849868827	45.9464
tm_0_.40_plddt_.60_.70_23.tar.gz	6442904021	2092189239	64.0564	1642186314	49.9886	1206409009	49.4144	842745280	45.4417
tm_0_.40_plddt_.60_.70_24.tar.gz	6355828584	2065576126	63.354	1620907173	49.3522	1190934722	48.829	832089224	44.8562
tm_0_.40_plddt_.60_.70_25.tar.gz	6497373404	2110272192	64.6837	1656337431	50.41	1216883261	49.8372	850127000	45.8394
tm_0_.40_plddt_.60_.70_26.tar.gz	6499440677	2110385902	64.6679	1656455322	50.3244	1216845813	49.8051	850002506	45.8871
tm_0_.40_plddt_.60_.70_27.tar.gz	31542272982	7553152810	218.43	7105834158	215.41	4922949883	215.761	3193398747	215.728
tm_0_.40_plddt_.60_.70_28.tar.gz	26647432575	6416205261	183.523	5962276750	184.78	4140145018	183.358	2693434709	181.409
tm_0_.40_plddt_.60_.70_29.tar.gz	27152296844	6543407093	186.873	6080260959	186.651	4222106560	186.597	2746789777	183.882
tm_0_.40_plddt_.60_.70_30.tar.gz	27203408678	6549618229	187.332	6086406981	188.867	4226824384	187.151	2750343908	186.9
tm_0_.40_plddt_.60_.70_31.tar.gz	47143431568	10925223719	378.396	10477491501	318.036	7208497125	318.296	4628738225	315.423
tm_0_.40_plddt_.60_.70_32.tar.gz	55093061181	12684633404	370.068	12240454728	367.862	8409763584	368.001	5389401749	368.591
tm_0_.40_plddt_.60_.70_33.tar.gz	12588770078	2861202932	84.4161	2786946784	84.706	1908476327	84.5699	1217837272	84.7976
tm_0_.40_plddt_.70_.80_00.tar.gz	10557323771	2923469803	87.2557	2470287016	73.0314	1764869050	72.8666	1199286410	76.0157
tm_0_.40_plddt_.70_.80_01.tar.gz	5431891251	1839447671	57.4327	1397224352	43.5657	1026202254	43.091	720627208	39.3898
tm_0_.40_plddt_.70_.80_02.tar.gz	5580000587	1888822660	58.9563	1434953701	44.7486	1053834928	44.2543	739987290	40.4558
tm_0_.40_plddt_.70_.80_03.tar.gz	5570521611	1886976280	58.926	1433115653	44.6931	1052584961	44.1763	739192001	40.3963
tm_0_.40_plddt_.70_.80_04.tar.gz	6366324903	1978741712	60.7069	1566919513	47.8592	1136863867	47.3011	787205526	44.6408
tm_0_.40_plddt_.70_.80_05.tar.gz	7801208730	2305712510	69.909	1882467866	56.5936	1358111781	56.0067	933946701	53.8614
tm_0_.40_plddt_.70_.80_06.tar.gz	5603923280	1893432023	59.0078	1439566806	44.834	1057037961	44.3584	742076301	40.3912
tm_0_.40_plddt_.70_.80_07.tar.gz	5483362449	1853589910	57.789	1408992058	43.8784	1034622412	43.3989	726378310	39.6282
tm_0_.40_plddt_.70_.80_08.tar.gz	5476642567	1852348668	57.7517	1407762770	43.8331	1033795202	43.3707	725841332	39.6035
tm_0_.40_plddt_.70_.80_09.tar.gz	24206988396	5845465618	170.302	5385757070	166.071	3716298955	165.862	2414732636	165.3
tm_0_.40_plddt_.70_.80_10.tar.gz	28088885599	6635670756	190.845	6172601288	191.555	4252944411	194.263	2759788740	189.735
tm_0_.40_plddt_.70_.80_11.tar.gz	50055255445	11361315621	336.232	10917261637	335.156	7442206381	335.169	4751807636	334.489
tm_0_.40_plddt_.70_.80_12.tar.gz	23986410140	5394905173	161.112	5220185811	161.038	3549945477	161.235	2258301359	161.354
tm_0_.40_plddt_.80_.90_00.tar.gz	24699940437	5820936338	170.833	5376935455	168.621	3676178699	168.355	2382408429	167.688
tm_0_.40_plddt_.80_.90_01.tar.gz	14860277723	3303918327	100.238	3187189695	100.365	2151526241	100.338	1366984581	100.306
tm_0_.40_plddt_.90_1_00.tar.gz	1218943245	271382495	8.42815	257932217	8.43919	173142011	8.42155	110734964	8.41799
tm_0_.40_plddt_0_.40_00.tar.gz	15223681561	4246358822	124.956	3782972142	110.168	2736570892	109.086	1849404504	105.679
tm_0_.40_plddt_0_.40_01.tar.gz	15191196245	4240351327	124.749	3776795771	110.118	2732697019	108.925	1847364615	105.496
tm_0_.40_plddt_0_.40_02.tar.gz	15195440719	4238655749	124.719	3775170889	110.042	2730816992	108.826	1845438742	104.845
tm_0_.40_plddt_0_.40_03.tar.gz	15193549021	4236735449	124.778	3773059609	109.909	2728907238	108.767	1843829689	104.959
tm_0_.40_plddt_0_.40_04.tar.gz	15196698233	4239303067	124.796	3775630247	110.036	2731213249	108.916	1845770326	104.959
tm_0_.40_plddt_0_.40_05.tar.gz	15199786467	4240073957	124.82	3776394799	110.119	2731753768	108.819	1846111613	104.47
tm_0_.40_plddt_0_.40_06.tar.gz	14797724754	4131415332	121.459	3679782579	107.131	2662248980	106.027	1799497298	102.728
tm_0_.40_plddt_0_.40_07.tar.gz	12634373427	3497248909	102.772	3087933554	89.9006	2222459393	88.8864	1492262986	88.1735
tm_0_.40_plddt_0_.40_08.tar.gz	10231012150	2682787167	77.7323	2368578925	70.7554	1668773056	70.8554	1087123411	70.4437
tm_0_.40_plddt_0_.40_09.tar.gz	10292375233	2890687168	85.1467	2575647700	75.0756	1867715572	74.3069	1266450391	70.8627
tm_0_.40_plddt_0_.40_10.tar.gz	10185704660	3038819976	90.6748	2725466642	80.4587	2021464869	79.8595	1411687816	70.8023
tm_0_.40_plddt_0_.40_11.tar.gz	15034867447	4211077065	123.978	3752405339	109.313	2718800721	108.121	1841391383	103.828
tm_0_.40_plddt_0_.40_12.tar.gz	15201341258	4238247546	124.527	3774574660	109.813	2729869493	108.697	1844366018	105.307
tm_0_.40_plddt_0_.40_13.tar.gz	15203109945	4238286232	124.716	3774610695	109.868	2729779435	108.803	1844207070	104.939
tm_0_.40_plddt_0_.40_14.tar.gz	46809184452	12397191996	436.13	11960186450	383.694	8659269747	381.24	5864755895	336.872
tm_0_.40_plddt_0_.40_15.tar.gz	25736745624	6685176490	193.624	6221174666	178.857	4429653148	177.009	2921793140	176.657
tm_0_.40_plddt_0_.40_16.tar.gz	25225397172	6551638286	189.873	6096792546	175.361	4340586453	173.317	2862465426	173.381
tm_0_.40_plddt_0_.40_17.tar.gz	24710252240	6420706248	186.206	5975104261	171.918	4254642592	170.147	2806446383	170.599
tm_0_.40_plddt_0_.40_18.tar.gz	24348672915	6326108831	183.153	5886888683	169.073	4191164828	167.28	2764072151	166.533
tm_0_.40_plddt_0_.40_19.tar.gz	24698255379	6416630878	185.881	5971148489	171.694	4251489666	169.677	2804154298	172.053
tm_0_.40_plddt_0_.40_20.tar.gz	25216346166	6552308213	189.916	6097452895	175.425	4341842689	173.401	2864053542	174.682
tm_0_.40_plddt_0_.40_21.tar.gz	24682029989	6409005386	186.013	5963298189	171.782	4243923808	169.946	2797121370	168.605
tm_0_.40_plddt_0_.40_22.tar.gz	24694002746	6412294595	185.862	5966663888	171.684	4247249384	169.724	2800230232	170.535
tm_0_.40_plddt_0_.40_23.tar.gz	24702619251	6408847340	185.364	5963322451	171.216	4243709690	169.275	2796926298	168.603
tm_0_.40_plddt_0_.40_24.tar.gz	24975688368	6488641741	187.813	6037998174	173.204	4298950145	171.444	2835157335	171.366
tm_0_.40_plddt_0_.40_25.tar.gz	25702651844	6679535455	193.063	6215159196	178.486	4423755657	176.514	2916013547	177.587
tm_0_.40_plddt_0_.40_26.tar.gz	25708890698	6679452929	192.867	6215108971	178.385	4423851641	176.474	2916243207	178.713
tm_0_.40_plddt_0_.40_27.tar.gz	25745130317	6678289423	192.3	6214155968	177.564	4422481948	175.611	2914885382	177.379
tm_0_.40_plddt_0_.40_28.tar.gz	25719480482	6687429311	193.008	6223117836	178.29	4432065537	176.332	2924054203	175.178
tm_0_.40_plddt_0_.40_29.tar.gz	25710545571	6680921716	192.918	6216557785	178.229	4424748642	176.272	2916673937	176.059
tm_0_.40_plddt_0_.40_30.tar.gz	24692915265	6413147449	185.008	5967466955	170.965	4247827939	168.92	2800527624	169.728
tm_0_.40_plddt_0_.40_31.tar.gz	25733534707	6683539145	192.492	6219375792	177.953	4428344588	176.007	2920709805	176.87
tm_0_.40_plddt_0_.40_32.tar.gz	25740845719	6684532844	192.75	6220337962	178.152	4428677939	176.013	2920602926	175.117
tm_0_.40_plddt_0_.40_33.tar.gz	25736429689	6687968494	192.805	6223821113	178.042	4432560959	176.023	2924538684	176.296
tm_0_.40_plddt_0_.40_34.tar.gz	25754181665	6688275601	192.748	6224130930	178.037	4431662372	176.199	2922906955	175.056
tm_0_.40_plddt_0_.40_35.tar.gz	25743541020	6689481976	192.545	6225400903	177.895	4433564032	175.875	2925128399	179.421
tm_0_.40_plddt_0_.40_36.tar.gz	25753367288	6689164764	192.416	6225104006	177.815	4432551908	175.855	2923749838	175.126
tm_0_.40_plddt_0_.40_37.tar.gz	25744559168	6682684688	192.267	6218608320	177.637	4426873874	175.594	2919015520	177.213
tm_0_.40_plddt_0_.40_38.tar.gz	25731108234	6698495049	192.533	6234548786	177.947	4441983528	175.913	2932669584	175.273
tm_0_.40_plddt_0_.40_39.tar.gz	49193183832	12272123634	356.761	11826780450	342.973	8358828237	339.117	5459918944	329.767
tm_0_.40_plddt_0_.40_40.tar.gz	51994657764	12951278701	376.742	12498011339	362.525	8830978740	358.424	5766476157	346.93
tm_0_.40_plddt_0_.40_41.tar.gz	49832043248	12444076866	362.813	12008083594	349.192	8492855976	345.249	5553259153	333.021
tm_0_.40_plddt_0_.40_42.tar.gz	48709377580	12174041436	354.881	11747241181	341.691	8311279090	338.07	5437256420	325.484
tm_0_.40_plddt_0_.40_43.tar.gz	50803185091	12712976895	371.394	12267629017	357.335	8683601752	353.386	5684753227	339.732
tm_0_.40_plddt_0_.40_44.tar.gz	49691733274	12443897810	363.741	12007874309	349.916	8501998534	346.188	5568059206	332.558
tm_0_.40_plddt_0_.40_45.tar.gz	13484872657	3558954704	117.239	3487997631	115.071	2531765056	114.184	1721929793	102.066
	15498907523145	3707676552394	114465	3433654509199	107295	2355733612644	106987	1526684830287	105741
			31.7958	9.53793e+08	29.8041		29.7187		29.3726

## Sheet: ESM Atlas v2023_02
file_name	size-gz	size-protestar_lossless	c-time-protestar_lossless	size-protestar_minimal	c-time-protestar_minimal	size-protestar_minimal_10_10	c-time-protestar_minimal_10_10	size-protestar_minimal_80_140	c-time-protestar_minimal_80_140
tm_.40_.50_plddt_.40_.50_00.tar.gz	12082321131	2992745978	85.8302	2789176106	84.4569	1935728544	83.6134	1254938371	68.5779
tm_.40_.50_plddt_.40_.50_01.tar.gz	2065405295	496748572	14.4988	471625988	14.238	324565984	14.0875	207520699	11.4481
tm_.40_.50_plddt_.50_.60_00.tar.gz	929473756	221317907	6.5777	211852584	6.4758	145507459	6.39491	92625481	5.19995
tm_.40_.50_plddt_.50_.60_01.tar.gz	278343990	65408508	2.0729	63276040	2.05652	43322224	2.0257	27424479	1.6616
tm_.40_.50_plddt_.60_.70_00.tar.gz	27149617	6399667	0.327486	6207530	0.324206	4259965	0.322247	2703393	0.282864
tm_.40_.50_plddt_.60_.70_01.tar.gz	11737390	2740411	0.158788	2665346	0.160326	1823591	0.160203	1153993	0.139788
tm_.40_.50_plddt_.70_.80_00.tar.gz	312449	88208	0.0547147	87745	0.0551691	64157	0.0552789	44280	0.0449267
tm_.40_.50_plddt_0_.40_00.tar.gz	184997716	44061838	1.44243	42657458	1.43333	29332682	1.42263	18514214	1.17455
tm_.40_.50_plddt_0_.40_01.tar.gz	56638786	13397150	0.568867	13038079	0.560746	8951951	0.554903	5632278	0.466618
tm_.50_.60_plddt_.40_.50_00.tar.gz	929472960	221317908	6.57232	211852583	6.47248	145507456	6.39599	92625481	5.19591
tm_.50_.60_plddt_.40_.50_01.tar.gz	278343930	65408509	2.0706	63276041	2.03056	43322225	2.00432	27424479	1.64062
tm_.50_.60_plddt_.50_.60_00.tar.gz	13073200321	3216914956	93.1996	2978807804	90.788	2060530760	89.7688	1340533455	73.5041
tm_.50_.60_plddt_.50_.60_01.tar.gz	14351330687	3501675868	101.738	3266180933	99.3644	2253876958	98.2309	1461465878	80.2944
tm_.50_.60_plddt_.50_.60_02.tar.gz	5109944372	1218722607	35.547	1155139271	34.9486	792424199	34.4391	508388275	27.9918
tm_.50_.60_plddt_.60_.70_00.tar.gz	2969300386	704407036	20.6564	670487891	20.2967	459330328	20.0566	294148427	16.2747
tm_.50_.60_plddt_.60_.70_01.tar.gz	1070190070	249669033	7.44741	240742523	7.35151	164250648	7.28643	104452070	5.88394
tm_.50_.60_plddt_.70_.80_00.tar.gz	69730240	16190945	0.635864	15699566	0.631866	10705493	0.632519	6795514	0.528329
tm_.50_.60_plddt_.70_.80_01.tar.gz	43848076	10102493	0.461565	9836041	0.452211	6691187	0.449151	4237147	0.385835
tm_.50_.60_plddt_0_.40_00.tar.gz	3988176	974956	0.089385	953609	0.0861032	663432	0.0867917	426857	0.0737046
tm_.50_.60_plddt_0_.40_01.tar.gz	1319310	312885	0.0471399	305283	0.0462874	210026	0.0465221	132309	0.0380144
tm_.60_.70_plddt_.40_.50_00.tar.gz	27149663	6399668	0.328013	6207530	0.322968	4259965	0.321764	2703393	0.277692
tm_.60_.70_plddt_.40_.50_01.tar.gz	11737377	2740411	0.154997	2665346	0.157331	1823592	0.153924	1153992	0.132779
tm_.60_.70_plddt_.50_.60_00.tar.gz	2969302794	704407036	20.6393	670487890	20.3357	459330328	20.0596	294148427	16.2716
tm_.60_.70_plddt_.50_.60_01.tar.gz	1070190006	249669034	7.44483	240742525	7.36371	164250650	7.27112	104452069	5.88207
tm_.60_.70_plddt_.60_.70_00.tar.gz	12537996413	3064287016	89.2272	2826233222	86.8945	1947549156	85.8449	1270934842	70.0578
tm_.60_.70_plddt_.60_.70_01.tar.gz	12892791447	3138773021	91.2974	2900707100	88.9165	1995659148	87.8691	1300403466	71.7015
tm_.60_.70_plddt_.60_.70_02.tar.gz	16474064192	3942367626	115.205	3704483716	112.803	2538334001	111.549	1641511507	90.5547
tm_.60_.70_plddt_.60_.70_03.tar.gz	13881259170	3362815698	97.9773	3124790218	95.5952	2147840733	94.5047	1396693299	77.0098
tm_.60_.70_plddt_.60_.70_04.tar.gz	3905353730	944313897	27.6278	878864989	26.9711	603762479	26.6464	392351384	21.7208
tm_.60_.70_plddt_.60_.70_05.tar.gz	13405187585	3172388105	92.6209	3003591879	90.9591	2052653116	89.8516	1320656287	72.8575
tm_.60_.70_plddt_.70_.80_00.tar.gz	7659451711	1802227222	52.9151	1713069292	52.0171	1168135348	51.5061	750035470	41.6421
tm_.60_.70_plddt_.70_.80_01.tar.gz	2894233207	671964002	19.8404	645810280	19.5961	439024521	19.3484	280166939	15.6494
tm_.60_.70_plddt_.80_.90_00.tar.gz	107171576	24522018	0.903885	23851374	0.898176	16148920	0.884858	10243754	0.739094
tm_.60_.70_plddt_.80_.90_01.tar.gz	73400496	16791930	0.669903	16359159	0.666472	11079659	0.660256	7021216	0.556185
tm_.60_.70_plddt_0_.40_00.tar.gz	556717	158155	0.0575939	157216	0.0578972	114861	0.0571122	79546	0.0471958
tm_.70_.80_plddt_.40_.50_00.tar.gz	312448	88208	0.0559884	87745	0.0552431	64157	0.0549591	44280	0.0447641
tm_.70_.80_plddt_.50_.60_00.tar.gz	69730349	16190946	0.642457	15699566	0.642397	10705494	0.637386	6795515	0.53439
tm_.70_.80_plddt_.50_.60_01.tar.gz	43848068	10102493	0.460356	9836041	0.457508	6691187	0.460143	4237146	0.390314
tm_.70_.80_plddt_.60_.70_00.tar.gz	7659449423	1802227221	52.9236	1713069290	52.0251	1168135348	51.4991	750035468	41.656
tm_.70_.80_plddt_.60_.70_01.tar.gz	2894232985	671963999	19.8497	645810282	19.5924	439024522	19.3372	280166940	15.6392
tm_.70_.80_plddt_.70_.80_00.tar.gz	17929365294	4230604599	124.634	3992624383	122.546	2717348240	120.818	1755908724	98.0496
tm_.70_.80_plddt_.70_.80_01.tar.gz	8586046925	2158894690	62.9613	1920851330	60.5608	1329113994	59.8379	884312310	49.648
tm_.70_.80_plddt_.70_.80_02.tar.gz	12013828409	2916023989	85.4825	2678350761	83.243	1835453150	82.2005	1201117077	66.9982
tm_.70_.80_plddt_.70_.80_03.tar.gz	15059943138	3594051093	109.794	3356142916	103.453	2290549514	102.022	1488250115	83.0551
tm_.70_.80_plddt_.70_.80_04.tar.gz	15965937152	3794899756	111.664	3557143016	109.449	2426179040	108.05	1573778369	87.6822
tm_.70_.80_plddt_.70_.80_05.tar.gz	18194456197	4286024634	126.315	4048151511	123.956	2753282696	122.419	1776860827	99.1335
tm_.70_.80_plddt_.70_.80_06.tar.gz	15056419472	3593375498	105.866	3355512429	103.47	2289592624	102.241	1486695329	83.1602
tm_.70_.80_plddt_.70_.80_07.tar.gz	15881478718	3776304015	111.061	3538359383	108.891	2413641938	107.555	1565757854	87.2778
tm_.70_.80_plddt_.70_.80_08.tar.gz	14344636530	3434640663	100.828	3196739092	98.5616	2183837473	97.4272	1420739998	79.1452
tm_.70_.80_plddt_.70_.80_09.tar.gz	1864961614	449812636	13.3218	416393435	12.9838	285082111	12.841	186116473	10.4578
tm_.70_.80_plddt_.70_.80_10.tar.gz	20113342344	4702515924	138.704	4464656576	136.401	3031042866	134.638	1951581282	108.969
tm_.70_.80_plddt_.70_.80_11.tar.gz	19509530413	4573444151	134.881	4335525234	132.597	2946390511	130.756	1899039303	105.878
tm_.70_.80_plddt_.70_.80_12.tar.gz	3823639505	898084175	26.5791	849932301	26.1162	578055367	25.844	372710489	20.894
tm_.70_.80_plddt_.80_.90_00.tar.gz	20282654482	4707347544	139.286	4495774011	137.277	3043674288	135.554	1951942185	109.628
tm_.70_.80_plddt_.80_.90_01.tar.gz	10915614583	2510853677	74.4022	2416567395	73.5558	1632812180	72.6282	1042885372	58.4885
tm_.70_.80_plddt_.90_1_00.tar.gz	25670711	5802318	0.307199	5670184	0.308214	3811103	0.308067	2416168	0.269245
tm_.70_.80_plddt_.90_1_01.tar.gz	16969182	3828746	0.214842	3744094	0.211353	2514945	0.212638	1593858	0.18671
tm_.70_.80_plddt_0_.40_00.tar.gz	312448	88204	0.0546193	87741	0.0567312	64153	0.0565376	44276	0.0446953
tm_.80_.90_plddt_.60_.70_00.tar.gz	107171829	24522029	0.897328	23851383	0.891345	16148921	0.877701	10243756	0.73477
tm_.80_.90_plddt_.60_.70_01.tar.gz	73400215	16791930	0.669571	16359159	0.667539	11079659	0.651082	7021215	0.548566
tm_.80_.90_plddt_.70_.80_00.tar.gz	20314582054	4714761624	139.536	4502850375	137.862	3048464343	135.776	1955014263	109.585
tm_.80_.90_plddt_.70_.80_01.tar.gz	10915616628	2510853677	74.4299	2416567394	73.6506	1632812180	72.6138	1042885370	58.5767
tm_.80_.90_plddt_.80_.90_00.tar.gz	22439554206	5188632654	155.04	4950868716	152.832	3332983398	150.833	2137111407	121.86
tm_.80_.90_plddt_.80_.90_01.tar.gz	21400335252	4959875010	148.116	4722109184	145.891	3180646893	144.119	2041945523	116.464
tm_.80_.90_plddt_.80_.90_02.tar.gz	9748420807	2402895933	70.9756	2165008056	68.5708	1483353449	67.7573	982930624	55.544
tm_.80_.90_plddt_.80_.90_03.tar.gz	9475192626	2342727202	69.2288	2104695518	66.7967	1443215374	66.1045	957292663	54.149
tm_.80_.90_plddt_.80_.90_04.tar.gz	21505264520	4980105695	149.124	4742606265	146.77	3193410013	144.953	2049698411	117.072
tm_.80_.90_plddt_.80_.90_05.tar.gz	18504671237	4323282121	129	4085435709	126.704	2758120474	125.181	1778151004	101.235
tm_.80_.90_plddt_.80_.90_06.tar.gz	16583314383	3905154731	116.326	3667700247	114.061	2481915544	112.573	1606267202	91.322
tm_.80_.90_plddt_.80_.90_07.tar.gz	20103026931	4674664284	139.536	4437252045	137.215	2992060195	135.544	1924776440	109.682
tm_.80_.90_plddt_.80_.90_08.tar.gz	21776550453	5041337964	150.758	4803777520	148.68	3235107322	146.656	2076227898	118.565
tm_.80_.90_plddt_.80_.90_09.tar.gz	21128724178	4899285933	146.159	4661596085	143.948	3140517226	142.338	2015476345	114.782
tm_.80_.90_plddt_.80_.90_10.tar.gz	18998634204	4434521510	132.107	4196726572	130.023	2832514593	128.305	1823030931	103.613
tm_.80_.90_plddt_.80_.90_11.tar.gz	17534016187	4110418692	122.688	3872835181	120.353	2616641942	118.986	1688419778	96.2984
tm_.80_.90_plddt_.80_.90_12.tar.gz	16293787093	3841479752	114.49	3603637730	112.275	2439205225	110.746	1579411289	89.8513
tm_.80_.90_plddt_.80_.90_13.tar.gz	21661441512	5017325163	149.99	4779611095	147.743	3219394077	145.924	2067097607	117.995
tm_.80_.90_plddt_.80_.90_14.tar.gz	15157320051	3592578501	106.63	3354786285	104.154	2274792512	103.083	1476711260	83.5112
tm_.80_.90_plddt_.80_.90_15.tar.gz	15435198072	3650478580	108.618	3412624769	106.231	2311685206	105.024	1499200373	85.0165
tm_.80_.90_plddt_.80_.90_16.tar.gz	12458177646	2917561591	86.9388	2752924841	85.3448	1860171049	84.2849	1200494463	68.1594
tm_.80_.90_plddt_.80_.90_17.tar.gz	23551650993	5427679291	162.287	5190562750	160.147	3491338910	158.11	2236210394	127.621
tm_.80_.90_plddt_.80_.90_18.tar.gz	23396598801	5393333289	161.454	5156564675	159.049	3468755459	157.195	2222053172	126.816
tm_.80_.90_plddt_.80_.90_19.tar.gz	23342277102	5381210715	161.034	5144438740	158.741	3460414890	156.817	2217086580	126.326
tm_.80_.90_plddt_.80_.90_20.tar.gz	22240222240	5141683755	153.443	4904636432	151.201	3301770702	149.29	2116988996	120.628
tm_.80_.90_plddt_.80_.90_21.tar.gz	21688864170	5023019976	150.027	4785295507	147.714	3223305351	145.901	2069319865	118.013
tm_.80_.90_plddt_.80_.90_22.tar.gz	23376924870	5391696957	161.516	5154289551	158.925	3468211034	157.026	2222230798	126.825
tm_.80_.90_plddt_.80_.90_23.tar.gz	20908245992	4853131530	144.888	4615264281	142.678	3111728961	140.81	1999911208	113.893
tm_.80_.90_plddt_.80_.90_24.tar.gz	4347611159	1005396092	30.1672	959215076	29.7148	645980051	29.4084	414206172	23.7207
tm_.80_.90_plddt_.90_1_00.tar.gz	28869959846	6587263712	213.679	6349949912	195.877	4252233119	193.71	2707269931	155.466
tm_.80_.90_plddt_.90_1_01.tar.gz	17690137243	4059099690	121.873	3893590384	120.325	2610785187	118.928	1666144250	95.7869
tm_.80_.90_plddt_.90_1_02.tar.gz	30768778749	7003333030	210.508	6765726149	208.275	4528150661	205.98	2879934084	165.621
tm_.80_.90_plddt_.90_1_03.tar.gz	7781611462	1773852493	53.4802	1711786645	52.9456	1146338796	52.343	729681541	42.1125
tm_.90_1_plddt_.70_.80_00.tar.gz	25670592	5802318	0.306223	5670185	0.304658	3811104	0.306442	2416168	0.266354
tm_.90_1_plddt_.70_.80_01.tar.gz	16969200	3828747	0.213189	3744094	0.215706	2514945	0.209641	1593858	0.186261
tm_.90_1_plddt_.80_.90_00.tar.gz	28893637323	6592800949	198	6355283821	195.871	4255805095	193.464	2709543706	155.883
tm_.90_1_plddt_.80_.90_01.tar.gz	17690130960	4059099690	121.993	3893590385	120.377	2610785187	118.914	1666144250	95.9111
tm_.90_1_plddt_.80_.90_02.tar.gz	30712280056	6990471418	224.817	6753284051	207.923	4519823166	205.516	2874640579	165.354
tm_.90_1_plddt_.80_.90_03.tar.gz	7781614049	1773852496	53.4736	1711786647	52.8868	1146338796	52.237	729681541	42.0653
tm_.90_1_plddt_.90_1_00.tar.gz	24482079628	5602147373	170.685	5364568379	168.572	3566140028	166.407	2255620662	133.893
tm_.90_1_plddt_.90_1_01.tar.gz	23871128193	5468124366	166.752	5230549120	164.529	3477088347	162.469	2199908548	130.667
tm_.90_1_plddt_.90_1_02.tar.gz	22779720272	5229815431	159.441	4992244140	157.33	3321484686	155.291	2105183859	125.236
tm_.90_1_plddt_.90_1_03.tar.gz	23200950972	5321454638	162.331	5083908906	160.205	3382500224	158.093	2143768067	127.532
tm_.90_1_plddt_.90_1_04.tar.gz	22708650594	5214384768	159.195	4976749080	156.882	3312286622	155.143	2100885329	125.023
tm_.90_1_plddt_.90_1_05.tar.gz	20449156486	4724575618	143.852	4486788461	141.595	2991496440	140.067	1902278907	112.888
tm_.90_1_plddt_.90_1_06.tar.gz	23716067253	5434304157	165.988	5196660269	163.974	3454847443	161.882	2186767837	130.297
tm_.90_1_plddt_.90_1_07.tar.gz	23938065779	5481946988	167.511	5244390109	165.321	3486000700	163.248	2206828993	131.608
tm_.90_1_plddt_.90_1_08.tar.gz	22948966016	5267036006	160.599	5029644544	158.5	3346903870	156.437	2121764321	126.289
tm_.90_1_plddt_.90_1_09.tar.gz	23145918584	5311271854	161.992	5073541365	159.985	3375869157	157.706	2138563141	127.084
tm_.90_1_plddt_.90_1_10.tar.gz	22070034810	5080138344	154.394	4842396012	152.178	3224575333	150.28	2043346934	120.851
tm_.90_1_plddt_.90_1_11.tar.gz	21324816755	4914350147	149.71	4676694418	147.492	3115253966	145.645	1977017033	117.364
tm_.90_1_plddt_.90_1_12.tar.gz	20379801780	4707595447	143.627	4469970079	141.256	2979730397	139.793	1895086784	112.637
tm_.90_1_plddt_.90_1_13.tar.gz	24053330432	5507397474	168.7	5269882908	166.31	3503698369	164.233	2219713758	132.431
tm_.90_1_plddt_.90_1_14.tar.gz	21231972664	4896856517	149.124	4659421484	146.981	3105646407	144.888	1973807070	117.003
tm_.90_1_plddt_.90_1_15.tar.gz	17987807060	4188187286	127.166	3950646060	124.905	2640135195	123.614	1685524271	99.8411
tm_.90_1_plddt_.90_1_16.tar.gz	13471249971	3107618643	94.8288	2956028605	93.3403	1970552382	92.0422	1252390061	74.3165
tm_0_.40_plddt_.40_.50_00.tar.gz	184998020	44061864	1.43572	42657496	1.42681	29332708	1.41502	18514256	1.16582
tm_0_.40_plddt_.40_.50_01.tar.gz	56638333	13397152	0.551413	13038080	0.549727	8951952	0.536026	5632280	0.454222
tm_0_.40_plddt_.50_.60_00.tar.gz	3988189	974958	0.0872415	953611	0.0907483	663434	0.0899927	426860	0.0749969
tm_0_.40_plddt_.50_.60_01.tar.gz	1319295	312886	0.0468571	305285	0.0462346	210028	0.0468932	132311	0.0399988
tm_0_.40_plddt_.60_.70_00.tar.gz	556705	158157	0.060545	157218	0.0594614	114863	0.060133	79548	0.0497253
tm_0_.40_plddt_.70_.80_00.tar.gz	312448	88206	0.0581745	87743	0.0585295	64155	0.0589301	44278	0.0488202
tm_0_.40_plddt_0_.40_00.tar.gz	11043411774	3231765517	98.8043	2991868028	96.2022	2202733874	95.5494	1529464929	85.3237
tm_0_.40_plddt_0_.40_01.tar.gz	9911714451	2969129000	90.6156	2729052947	88.058	2023208937	87.4505	1417210874	78.7321
tm_0_.40_plddt_0_.40_02.tar.gz	9998906008	2994881509	91.4791	2754678415	88.8909	2042313642	88.3322	1430911036	79.7622
tm_0_.40_plddt_0_.40_03.tar.gz	9949920417	3122676952	97.4326	2882499814	94.7456	2170897391	94.2322	1549246439	86.7596
tm_0_.40_plddt_0_.40_04.tar.gz	10216926261	3095463587	95.0442	2855237901	92.369	2125685868	91.8963	1495856601	83.2545
tm_0_.40_plddt_0_.40_05.tar.gz	8521049476	2601750662	79.0946	2361867365	76.5507	1759365392	75.9919	1240148195	68.7001
tm_0_.40_plddt_0_.40_06.tar.gz	7708166466	2025038619	57.4821	1787257426	55.0532	1253076808	54.3923	819046948	47.2815
tm_0_.40_plddt_0_.40_07.tar.gz	10592723547	2969281108	88.5558	2730003404	85.9398	1977351854	85.3041	1345988673	74.3799
tm_0_.40_plddt_0_.40_08.tar.gz	9627157255	2809081835	84.7255	2569581357	82.1541	1886530140	81.508	1305988683	72.3645
tm_0_.40_plddt_0_.40_09.tar.gz	9367637058	2768665185	83.8354	2528872920	81.1501	1864542456	80.7441	1297429176	72.0998
tm_0_.40_plddt_0_.40_10.tar.gz	9781491095	2913919686	88.6092	2674027599	86.0318	1978220847	85.4692	1380784287	76.6779
tm_0_.40_plddt_0_.40_11.tar.gz	10144805034	2952473487	88.8632	2712861819	86.2103	1991393239	85.554	1376636078	75.9864
tm_0_.40_plddt_0_.40_12.tar.gz	9591764142	2975450614	91.9121	2735123165	89.1544	2051284504	88.6727	1455695100	81.1096
tm_0_.40_plddt_0_.40_13.tar.gz	10322495989	3149057615	97.1522	2908727249	94.5036	2170853644	93.9162	1532298055	85.464
tm_0_.40_plddt_0_.40_14.tar.gz	11992632934	3319698024	99.2356	3080547525	96.6602	2224210872	95.7484	1507160706	83.2583
tm_0_.40_plddt_0_.40_15.tar.gz	10460007831	3001578461	90.3316	2762326792	87.7523	2017841476	87.091	1388563276	76.7891
tm_0_.40_plddt_0_.40_16.tar.gz	11140245227	3081650210	99.0728	2842535539	89.2863	2050048391	88.4746	1387544930	76.8757
tm_0_.40_plddt_0_.40_17.tar.gz	10256163928	2877459105	85.9148	2638446473	83.3114	1910961690	82.7384	1300875160	72.1545
tm_0_.40_plddt_0_.40_18.tar.gz	9949517694	2785169543	83.1073	2546130968	80.5027	1841605600	79.9028	1251971143	69.4363
tm_0_.40_plddt_0_.40_19.tar.gz	9539790115	2746467405	82.6532	2507096222	80.0105	1831430874	79.3782	1260285634	70.0411
tm_0_.40_plddt_0_.40_20.tar.gz	10112410356	2872991172	85.9857	2633670405	83.4741	1916002429	82.8008	1310419730	72.5653
tm_0_.40_plddt_0_.40_21.tar.gz	9927674233	2840492184	85.1676	2601033219	82.6291	1896900219	81.9513	1300990530	72.0435
tm_0_.40_plddt_0_.40_22.tar.gz	9750699343	2769705925	82.7385	2530298243	80.214	1839423344	79.5394	1258529304	69.6525
tm_0_.40_plddt_0_.40_23.tar.gz	10252247236	2925194010	87.827	2685583805	85.2783	1957027192	84.6618	1342644124	74.4336
tm_0_.40_plddt_0_.40_24.tar.gz	7551760061	2151021562	64.4742	1972495249	62.5564	1436303676	62.073	984486075	54.4465
tm_0_.40_plddt_0_.40_25.tar.gz	12826793039	3220293992	92.4416	2982375632	90.198	2068514915	89.0674	1326170589	72.6312
tm_0_.40_plddt_0_.40_26.tar.gz	12368207878	3110996558	89.0601	2873103825	86.67	1993983960	85.5585	1280191891	69.9809
tm_0_.40_plddt_0_.40_27.tar.gz	10850836754	2983311133	88.4961	2744167405	86.0247	1973730051	85.1711	1330924145	73.5077
tm_0_.40_plddt_0_.40_28.tar.gz	4848671393	1300951951	38.3096	1201445993	37.2325	856764676	36.9233	571130876	31.4791
	1687010217257	408387225068	12268.2	385001322363	11996.4	263726188323	11860	171623115239	9764.18
			3.40782		3.33234		3.29444		2.71227
